# Supplementary material for: Model-based clustering reveals vitamin D dependent multi-centrality hubs in a network of vitamin-related proteins
Source: BMC Syst Biol. 2011 Dec 2;5:195. doi: 10.1186/1752-0509-5-195 (PMC3264545; doi:10.1186/1752-0509-5-195)
Supplement: Additional file 1 — This table includes details about the initial list of 200 vitamin-related proteins. These proteins were used as a reference for constructing the vitamin PPI network and are listed in alphabetical order. The first two columns indicate UniProtKB accession numbers and UniProtKB/Swiss-Prot entry names, while the third column describes vitamin associations, as extracted from UniProtKB. Number of publications related to each protein are shown in the last column (source: UniProt). The 21 most central proteins that pertain to this list are highlighted in yellow. [file 1752-0509-5-195-S1.XLS]

## Sheet: FINAL All vitamin protein categ
Accession	Entry_name	Vitamin_association	Manuscripts
O00268	TAF4_HUMAN	D	11
O00469	PLOD2_HUMAN	C	10
O00622	CYR61_HUMAN	D	14
O00763	ACACB_HUMAN	B7	9
O00764	PDXK_HUMAN	B6	8
O14497	ARI1A_HUMAN	D	28
O14668	TMG1_HUMAN	K	6
O14669	TMG2_HUMAN	K	2
O14832	PAHX_HUMAN	C	10
O15460	P4HA2_HUMAN	C	5
O15528	CP27B_HUMAN	D	10
O43852	CALU_HUMAN	K	16
O60244	MED14_HUMAN	D	25
O60494	CUBN_HUMAN	D_B12	11
O60568	PLOD3_HUMAN	C	10
O75376	NCOR1_HUMAN	D	27
O75448	MED24_HUMAN	D	19
O75469	NR1I2_HUMAN	E	18
O75911	DHRS3_HUMAN	A	8
O75915	PRAF3_HUMAN	A	17
O75936	BODG_HUMAN	C	6
O76054	S14L2_HUMAN	E	9
O94788	AL1A2_HUMAN	A	6
O95237	LRAT_HUMAN	A	10
O95497	VNN1_HUMAN	B5_B7	12
O95498	VNN2_HUMAN	B5_B7	11
O96019	ACL6A_HUMAN	D	19
P00352	AL1A1_HUMAN	A	16
P00734	THRB_HUMAN	K	44
P00740	FA9_HUMAN	K	73
P00742	FA10_HUMAN	K	15
P01375	TNFA_HUMAN	D	29
P01579	IFNG_HUMAN	D	19
P02753	RET4_HUMAN	A	17
P02774	VTDB_HUMAN	D	15
P02818	OSTCN_HUMAN	K	7
P04003	C4BPA_HUMAN	K	11
P04070	PROC_HUMAN	K	40
P04278	SHBG_HUMAN	K	16
P04798	CP1A1_HUMAN	D	17
P05108	CP11A_HUMAN	D	12
P05165	PCCA_HUMAN	B7	18
P05186	PPBT_HUMAN	D	35
P05771	KPCB_HUMAN	E	22
P05937	CALB1_HUMAN	D	6
P07225	PROS_HUMAN	K	39
P07360	CO8G_HUMAN	A	12
P08493	MGP_HUMAN	K	13
P08684	CP3A4_HUMAN	D	27
P08709	FA7_HUMAN	K	36
P09172	DOPO_HUMAN	C	11
P09210	GSTA2_HUMAN	E	9
P09455	RET1_HUMAN	A	7
P09917	LOX5_HUMAN	E	18
P10451	OSTP_HUMAN	D	14
P10745	RET3_HUMAN	A	11
P10746	HEM4_HUMAN	B12	19
P11473	VDR_HUMAN	D	30
P11498	PYC_HUMAN	B7	13
P12271	RLBP1_HUMAN	A	10
P13674	P4HA1_HUMAN	C	6
P15104	GLNA_HUMAN	D_B7	12
P15559	NQO1_HUMAN	K	15
P15923	TFE2_HUMAN	D	19
P16083	NQO2_HUMAN	K	21
P16152	CBR1_HUMAN	K	20
P17252	KPCA_HUMAN	E	23
P18074	ERCC2_HUMAN	D	31
P19021	AMD_HUMAN	C	12
P19793	RXRA_HUMAN	D	14
P19835	CEL_HUMAN	A	14
P19838	NFKB1_HUMAN	D	39
P20061	TCO1_HUMAN	B12	6
P20062	TCO2_HUMAN	B12	9
P22033	MUTA_HUMAN	B12	22
P22413	ENPP1_HUMAN	D	20
P22570	ADRO_HUMAN	D	5
P22891	PROZ_HUMAN	K	10
P23743	DGKA_HUMAN	E	10
P27352	IF_HUMAN	D	5
P29373	RABP2_HUMAN	A	19
P29377	S100G_HUMAN	D	5
P29762	RABP1_HUMAN	A	6
P35520	CBS_HUMAN	B6	49
P35625	TIMP3_HUMAN	A	21
P38435	VKGC_HUMAN	K	17
P41180	CASR_HUMAN	D	41
P43652	AFAM_HUMAN	E	11
P47895	AL1A3_HUMAN	A	4
P47989	XDH_HUMAN	E	15
P49638	TTPA_HUMAN	E	10
P50120	RET2_HUMAN	A	6
P51531	SMCA2_HUMAN	D	18
P51532	SMCA4_HUMAN	D	25
P55157	MTP_HUMAN	E	13
P55273	CDN2D_HUMAN	D	11
P62714	PP2AB_HUMAN	E	12
P67775	PP2AA_HUMAN	E	16
P78411	IRX5_HUMAN	D	3
P78562	PHEX_HUMAN	D	15
P82980	RET5_HUMAN	A	6
P84022	SMAD3_HUMAN	D	32
Q01968	OCRL_HUMAN	D	17
Q02318	CP27A_HUMAN	D	12
Q02809	PLOD1_HUMAN	C	13
Q02880	TOP2B_HUMAN	D	22
Q07973	CP24A_HUMAN	D	5
Q10981	FUT2_HUMAN	B12	8
Q12824	SNF5_HUMAN	D	26
Q13085	ACACA_HUMAN	B7	24
Q13111	CAF1A_HUMAN	D	22
Q13352	CENPR_HUMAN	D	16
Q13573	SNW1_HUMAN	D	21
Q14032	BAAT_HUMAN	A_D_E_K	9
Q14393	GAS6_HUMAN	K	14
Q14686	NCOA6_HUMAN	D	18
Q15063	POSTN_HUMAN	K	12
Q15544	TAF11_HUMAN	D	12
Q15545	TAF7_HUMAN	D	12
Q15582	BGH3_HUMAN	K	33
Q15648	MED1_HUMAN	D	38
Q15819	UB2V2_HUMAN	D	14
Q16518	RPE65_HUMAN	A	21
Q16719	KYNU_HUMAN	B6	8
Q16831	UPP1_HUMAN	D	3
Q16881	TRXR1_HUMAN	D	21
Q2M1V0	ISX_HUMAN	A	3
Q32P28	P3H1_HUMAN	C	8
Q6N063	OGFD2_HUMAN	C	5
Q6NS38	ALKB2_HUMAN	C	9
Q6NUM9	RETST_HUMAN	A	5
Q6P9F0	CCD62_HUMAN	D	8
Q6PIS1	S23A3_HUMAN	C	4
Q6VVX0	CP2R1_HUMAN	D	7
Q7Z4N8	P4HA3_HUMAN	C	6
Q8IVH4	MMAA_HUMAN	B12	7
Q8IVL5	P3H2_HUMAN	C	4
Q8IVL6	P3H3_HUMAN	C	4
Q8N0U8	VKORL_HUMAN	K	4
Q8N474	SFRP1_HUMAN	D	7
Q8N543	OGFD1_HUMAN	C	4
Q8NBN7	RDH13_HUMAN	A	5
Q8TAQ2	SMRC2_HUMAN	D	20
Q8TC12	RDH11_HUMAN	A	13
Q92482	AQP3_HUMAN	D	11
Q92781	RDH1_HUMAN	A	10
Q92922	SMRC1_HUMAN	D	22
Q93074	MED12_HUMAN	D	20
Q969G3	SMCE1_HUMAN	D	15
Q969G6	RIFK_HUMAN	B2	4
Q96B67	ARRD3_HUMAN	D	4
Q96EY8	MMAB_HUMAN	B12	7
Q96GM5	SMRD1_HUMAN	D	8
Q96HR3	MED30_HUMAN	D	9
Q96KS0	EGLN2_HUMAN	C	12
Q96NR8	RDH12_HUMAN	A	6
Q96PE7	MCEE_HUMAN	B12	6
Q96Q83	ALKB3_HUMAN	C	10
Q96R05	RET7_HUMAN	A	6
Q96RQ3	MCCA_HUMAN	B7	9
Q99684	GFI1_HUMAN	D	5
Q99707	METH_HUMAN	B9_B12	10
Q9BQB6	VKOR1_HUMAN	K	11
Q9BTZ2	DHRS4_HUMAN	A	12
Q9BXJ7	AMNLS_HUMAN	B12	5
Q9BY66	KDM5D_HUMAN	C	12
Q9BZD6	TMG4_HUMAN	K	2
Q9BZD7	TMG3_HUMAN	K	4
Q9GZT9	EGLN1_HUMAN	C	16
Q9GZV9	FGF23_HUMAN	D	17
Q9H3L0	MMAD_HUMAN	B12	9
Q9H3M7	TXNIP_HUMAN	D	10
Q9H6Z9	EGLN3_HUMAN	C	8
Q9HAB8	PPCS_HUMAN	B5	6
Q9HAY6	BCDO1_HUMAN	A	5
Q9HBH5	RDH14_HUMAN	A	5
Q9NPJ6	MED4_HUMAN	D	14
Q9NRL2	BAZ1A_HUMAN	D	19
Q9NUN5	LMBD1_HUMAN	B12	11
Q9NVC6	MED17_HUMAN	D	17
Q9NVH6	TMLH_HUMAN	C	8
Q9NVS9	PNPO_HUMAN	B6	7
Q9NXG6	P4HTM_HUMAN	C	5
Q9NY84	VNN3_HUMAN	B5_B7	8
Q9NYR8	RDH8_HUMAN	A	2
Q9UBK8	MTRR_HUMAN	B2_B9_B12	10
Q9UDX3	S14L4_HUMAN	E	2
Q9UDX4	S14L3_HUMAN	E	3
Q9UEF7	KLOT_HUMAN	D	10
Q9UGH3	S23A2_HUMAN	C	11
Q9UHI7	S23A1_HUMAN	C	8
Q9UHV7	MED13_HUMAN	D	13
Q9UIG0	BAZ1B_HUMAN	D	25
Q9ULK4	MED23_HUMAN	D	17
Q9Y289	SC5A6_HUMAN	B5_B7	6
Q9Y2W1	TR150_HUMAN	D	24
Q9Y2X0	MED16_HUMAN	D	5
Q9Y4U1	MMAC_HUMAN	B12	7
Q9Y5B9	SP16H_HUMAN	D	22
Q9Y6Q9	NCOA3_HUMAN	D	22
