# Supplementary material for: Model-based clustering reveals vitamin D dependent multi-centrality hubs in a network of vitamin-related proteins
Source: BMC Syst Biol. 2011 Dec 2;5:195. doi: 10.1186/1752-0509-5-195 (PMC3264545; doi:10.1186/1752-0509-5-195)
Supplement: Additional file 2 — Edgelist summarizing the 2,672 undirected interactions between the 1,657 proteins of the giant component. Each line of the edgelist describes an interaction between the proteins identified by the column labels protein1 and protein2. [file 1752-0509-5-195-S2.XLS]

## Sheet: S2
protein1	protein2
P62714	P48729
O60244	P16333
Q96GM5	Q99598
Q15648	Q99576
P02774	P01024
P04278	Q96QD9
P19793	P62195
Q13352	P53365
O75448	P38398
Q9NRL2	O15198
O75448	Q14789
P11473	P30281
P04278	P13640
Q96GM5	Q9Y3Q8
P19793	O95257
P15923	P50553
Q92922	P04637
Q12824	Q01831
Q14686	P13010
P51532	P17275
P11473	P25963
P62714	Q96L34
Q9Y2W1	P49407
Q13352	P20248
P55157	P14625
Q9NPJ6	Q6VMQ6
Q12824	Q92793
Q15545	P21675
Q15544	P21675
Q13352	Q5UIP0
P67775	Q59GV6
O75376	P15172
P19838	Q9BUF5
P19838	Q9Y297
Q12824	O95359
Q99707	P63167
Q96GM5	Q9UIG0
P51532	Q9C0C9
O96019	Q9NXR8
P04278	P62736
P84022	Q9Y483
Q96HR3	A0JLT2
Q15544	Q04206
P84022	Q13445
P17252	O60869
P15923	P12830
Q92922	Q68CP9
P05771	O15530
P84022	Q9H0E3
Q13573	P28749
P19838	Q9P000
P84022	P05412
P19838	P11142
Q9GZT9	Q99814
P17252	Q13813
P84022	P12956
P62714	P51959
Q14393	P30530
Q13352	Q04206
P19793	P10828
Q12824	Q92769
Q02809	Q99759
P04070	P00450
Q13352	P48443
P02774	P98164
P62714	P62495
P84022	Q14511
Q13111	Q09028
P23743	P12931
Q9UIG0	Q13112
P19838	Q9Y265
P04003	P02743
Q15582	P08123
O96019	Q52LR7
Q969G3	Q13351
Q13352	P03372
Q96GM5	Q86VP1
P05108	O15198
O75448	Q92731
Q14686	P78527
Q15648	Q00987
P17252	Q02952
Q13573	P12755
P17252	P47872
P00734	P00750
P19793	Q8TCU4
P16083	Q01201
P17252	P56537
Q9NVH6	Q9NWA0
P11473	P51532
Q15819	Q96EH3
P19838	Q9UN86
P15923	Q92858
P19838	Q05639
Q15545	Q10570
Q15544	Q10570
P00734	P00749
Q99684	Q9BRK4
P17252	O95810
Q16831	P08670
P00734	P00740
O75448	P37231
P17252	P27635
P04278	Q75MZ6
O75376	Q12824
P17252	Q99973
O75376	P06454
P17252	P16455
Q99684	Q8IXK0
P51531	Q8NFD5
Q13352	Q96P50
P11473	Q92793
P17252	Q01844
P16152	P60520
P17252	P63000
P19838	Q9Y230
Q99684	Q99700
P02774	Q92569
P19838	P11021
P84022	Q9HCE7
Q99684	P23142
O60244	Q9UBK2
P17252	P25445
P62714	P42229
P84022	P15822
P15923	Q92831
Q13573	Q15796
P51532	Q16548
P19838	Q9NZC4
O75915	O60831
P02774	P68133
Q13352	Q02878
P19838	Q92993
Q96GM5	O95751
Q13573	Q15788
P17252	Q8NI35
O60244	O60885
P19793	Q9UBK2
P51532	P12004
P00742	P13726
P17252	P15382
P19793	P07711
O60568	Q9UHL3
Q92482	Q03135
P04070	P38435
P19838	Q92985
Q99684	Q96PM5
P08709	Q96RL1
P62714	Q9UIC8
P84022	P17676
P17252	P17844
O96019	Q13045
O75448	Q9NX70
P17252	P05114
P19838	Q13887
P19838	P10599
P84022	O60315
Q8TAQ2	Q68CP9
P19793	P24522
P51531	O94805
P17252	Q9NSE2
P19793	Q15596
P11498	P00505
P35625	P50281
P01579	Q09472
P16152	P30504
Q96GM5	Q14789
P02818	P07858
P84022	Q6ZNA4
Q9ULK4	P09913
P01579	P16220
Q15648	Q9Y3C7
P00742	Q9Y478
P84022	Q9UBW7
Q13573	Q9H1I8
P05771	Q8N556
Q92922	Q14164
P84022	P28749
P04278	Q8NCR6
P62714	P30154
P00734	P25116
P01375	P24158
Q12824	P49336
O60244	P11473
O75469	Q15788
Q9UIG0	O00159
O14497	P41182
Q13111	Q9H9D4
P01579	P10914
O75469	P80303
P04070	P05154
P84022	P24941
Q9ULK4	Q9UPW0
P67775	Q13136
P09917	P51659
P19838	Q01201
Q15648	Q9UBK2
P05771	Q96HC4
P84022	P01100
P22570	P10809
Q9GZT9	Q8TAX0
P67775	P46695
P00734	O43488
P67775	P24941
P01375	P46531
P84022	P12755
P19793	Q14469
Q15648	Q9UHV7
P04003	Q13873
P19838	P08107
Q9NVC6	P38398
P84022	P30291
Q15545	Q16594
P67775	P63261
P04278	O75955
P19838	Q8N668
P84022	P08670
O96019	P51532
O96019	P51531
O60244	Q9Y2X0
Q969G3	Q86U86
O75376	Q16576
P17252	P06746
P19793	Q15544
Q92922	P52630
Q9ULK4	A0JLT2
P17252	Q15349
Q99684	P54253
O96019	Q96GM5
P17252	P34741
Q99684	Q08117
Q99684	Q9UJV3
P17252	P43405
Q9Y6Q9	P55055
P67775	P54278
P17252	Q05586
P02774	Q6P1J9
O96019	Q9H981
P19793	Q13352
P17252	P41220
Q12824	Q96ST3
Q92922	Q01201
P62714	Q8WZ74
Q32P28	Q8TAF3
P51532	P10914
P16152	O60739
P15923	O60663
O14832	P00451
P19793	P29372
P84022	Q9Y3F4
Q15648	P38398
O75376	Q15459
P62714	P23443
Q969G3	Q9UKL0
P00734	P05546
P67775	Q02241
Q15648	P22736
O75376	P10276
O75376	P10275
Q9Y6Q9	Q92793
P62714	O00238
O43852	O75815
P11473	Q9Y618
P17252	Q15311
Q15648	Q13503
P19838	P04350
P17252	P51674
P62714	P25054
P67775	O95684
P04278	Q8N6Q3
P19838	P35222
P04278	Q05086
O75376	Q07869
P08709	P13726
O75376	Q13263
P62714	P08100
P29373	Q92624
P51531	Q09028
Q12824	P03372
P62714	Q9Y3A3
Q15648	P10276
P17252	P50570
P51531	Q969G3
Q92922	P46934
P17252	P31431
P04278	Q01955
Q9NRL2	O60264
Q15544	P24928
P00740	P08709
P17252	Q8WWG9
Q9Y2W1	P62993
Q32P28	P14672
P17252	P19397
Q15648	Q9Y2X0
O75376	P01584
O96019	Q9H2F5
O75469	P19793
P62714	Q9UHV9
O75376	P10244
Q13352	O00291
Q9Y6Q9	P42226
Q8TAQ2	Q96J02
P17252	O95622
Q15648	Q9Y2W1
P35625	P08254
P09455	Q9NQS1
Q93074	Q9BUE0
P17252	P07355
P09455	Q92769
Q93074	O60885
Q9Y5B9	P52757
P04278	Q9C0C9
P19838	P13500
Q15545	Q16514
O75376	Q86Y13
P51532	Q01201
Q9Y5B9	P23508
P00734	Q96RI0
P17252	P14598
P84022	Q8WZ47
Q9Y6Q9	Q99743
O75376	Q15406
P17252	Q9ULU4
P84022	P98082
P15923	P41134
Q92482	O14939
O75376	Q13227
P17252	Q05513
O60244	P00519
P04070	P12259
Q8TAQ2	P52630
Q14686	P55345
P62714	P49368
O60494	P11684
P19838	P07900
O14497	P51532
O14497	P51531
Q15648	P36956
P84022	Q8NDD8
P55273	Q9C005
Q9ULK4	Q9BWU1
P19838	P23246
P84022	O43318
P67775	Q00005
Q9Y5B9	Q13322
P19793	P20749
P51532	Q92925
P51532	Q92922
O75448	Q9H204
Q15544	P28702
P67775	P42684
O14497	Q96GM5
O75376	Q6ZRS2
P51532	P35222
P19838	P02741
P17252	Q92888
P19793	O15164
Q8TAQ2	Q01201
Q9Y6Q9	Q9Y6K9
P84022	Q15583
O60568	P26641
P41180	P21333
Q9UHI7	P62993
P62714	P21246
P19838	P41279
P84022	Q9UBH0
P17252	P60983
P84022	Q16665
P17252	O60825
P11473	Q9BY60
Q15648	O75586
P10451	P17252
Q9UHV7	Q9NWA0
P19838	Q86X83
Q15819	Q5JSS2
P62714	P40227
Q9NVC6	Q96G25
P35625	P78536
O75448	Q15797
P62714	P62745
Q15819	P54578
O75448	Q15796
P05771	Q8IV61
P22413	P06213
O75376	Q14995
P62714	Q13362
Q99684	Q76G19
Q9UHV7	Q71F56
P08709	Q70CQ1
P10745	P46531
Q15582	P02458
Q15819	Q9Y3A3
O60568	Q7Z7J5
Q9NPJ6	Q96CW1
P17252	Q8N4X5
P17252	Q13769
P15923	O43680
Q15648	P10828
Q15544	Q15543
P67775	Q9NRL3
P00742	P08709
P84022	Q9UI36
Q969G3	Q9NQC7
P62714	O75815
Q99684	Q9NVW2
P35520	Q9NZZ3
Q9H6Z9	Q16665
Q15545	Q5VWG9
P17252	P60953
P00734	P07093
Q99684	Q96EP0
Q02880	P11388
P01375	Q04206
P17252	Q14831
P04278	Q13275
P17252	O43526
P51532	Q9NSI6
P17252	P46013
Q9Y6Q9	P10275
P00734	P10451
P01375	P20333
O75448	Q9NWA0
Q9Y6Q9	Q07869
P17252	O00186
Q02880	P04637
Q12824	Q9UK53
P62714	P56537
P19793	Q9BV79
P11473	Q06455
Q6N063	Q92993
P04278	P14618
O00268	P17544
P17252	P18206
P62714	O14640
P62714	Q13322
Q13573	P15172
P67775	O00506
P19838	Q9NYJ8
Q13085	P68400
P00734	P03951
Q13573	Q86U42
P17252	Q8N556
P05771	Q13009
P62714	Q9Y2T1
P15923	Q92793
Q9GZT9	P24928
P00740	Q07954
P84022	Q4LDE5
Q9NVC6	O60885
P00734	P55085
P51532	Q8TAQ2
Q99684	Q9P2E2
Q13352	Q9BZI7
P19838	P10914
P16152	P30480
Q9Y2X0	Q9NWA0
P62714	P47870
P84022	Q96DE7
O60494	P27352
P17252	Q96HC4
Q9Y5B9	P25205
P84022	P49841
Q8TAQ2	Q13547
P84022	Q9UHL9
P00734	Q04756
P04070	P51511
Q96HR3	O95402
P19838	Q15306
P01375	Q13546
Q12824	P04150
P19793	Q9NZW4
Q13573	Q96ER3
O75376	Q92922
P19793	P57727
P67775	Q99832
P17252	P05204
O75376	P15036
Q15648	Q13315
Q99684	P82094
Q969G3	Q92731
P04278	P57057
O96019	O75208
P17252	P02545
O75376	P10828
O75376	P10827
P11473	Q15796
Q13352	P05106
P05771	P61981
P19838	P32519
Q99684	Q9NVP4
P16152	P21796
P51532	P33076
P62714	Q99471
P09455	Q96ST3
P04278	Q05639
P17252	P10415
P11473	Q15788
Q99684	Q9Y4J8
P55273	Q9HA65
Q13352	P18084
P62714	P50991
Q15582	P02462
P84022	P05388
Q15819	P98170
P19793	P15172
P17252	P05556
P11473	Q14686
P19793	P10588
O75448	P19793
Q15648	Q12772
Q9NVC6	Q9NX70
Q96KS0	Q16665
Q96GM5	Q9Y2I6
O75376	P35232
P16152	Q13216
P51532	P08047
Q93074	Q9BTT4
Q99684	Q96EY1
P17252	Q9UEY8
P84022	Q547Q3
Q02880	P27361
P19838	P05141
Q15648	Q02556
Q01968	P62993
Q12824	P24928
Q9Y5B9	P68431
P13674	P01106
Q8TAQ2	P19387
O75376	P35228
P19021	Q92574
P17252	Q07021
P19838	P01574
P05108	P04062
Q96HR3	Q9NX70
O75376	P04150
P02774	P62736
Q92922	Q96GM5
P18074	Q13501
P15923	O60682
P67775	Q15257
O75376	O14646
O00764	P67775
P15104	P28223
P04278	P02795
Q13352	O15287
P11473	Q13573
O75376	P56524
P07225	P12259
P19838	P14316
P15559	P04637
O75376	O75081
P35520	P51116
O00268	P45973
Q96HR3	Q15528
Q12824	Q13503
P19838	P40763
Q92922	P49336
P11473	Q13569
Q13352	Q96HD1
Q99684	O43707
P51532	P06400
P51532	P15976
P17252	O14920
P01579	Q92922
P09917	Q86W26
O96019	P52565
Q13352	O75665
P17252	P41180
P67775	Q9BSF8
Q969G3	P19532
P09455	O75446
Q15819	Q99496
P15923	Q8N436
P17252	Q9NRD5
P84022	P19532
Q96GM5	P15976
Q99684	P14373
P67775	Q9Y6E0
P17252	P42262
P84022	P36896
P17252	P42261
O00268	Q9Y4A5
O00268	Q03060
Q93074	Q92731
P17252	P11171
Q14686	P10912
Q12824	Q969G3
Q15648	Q06546
Q15582	P02751
Q9UHV7	P38398
Q9Y6Q9	P11474
P00742	P02749
O75376	Q8TAQ2
P19838	P19105
Q6NS38	Q8IY92
P19838	Q6P4R8
P84022	Q9Y2K7
O60244	P10275
P62714	Q08379
P62714	P63151
P62714	Q96D88
P19793	Q15466
P16152	P11171
P84022	P17275
P67775	Q13033
O60568	Q92993
P15559	Q9UK53
P51532	Q13127
O75376	Q99933
O96019	O43257
P19838	Q96AZ6
P04070	P07225
P02818	P25774
O00268	Q6P1X5
Q15648	Q9P086
P19793	Q3L8U1
P51532	P13164
P19838	Q13748
O75376	Q15393
Q92922	O14920
Q01968	P20340
P19838	P12277
Q96GM5	Q15149
Q9ULK4	Q8N5D0
P17252	P41143
Q13352	Q96B36
Q15819	Q9H5I1
P67775	Q9BYN8
P19793	P12931
P11473	P19793
Q969G3	P51608
P17252	O75112
P19793	Q07869
P04070	P07204
P04278	Q10567
P15923	Q99750
P17252	P06127
P15104	P63167
P11473	Q13503
P62714	P24071
Q13111	P06748
O96019	Q9UK53
P04278	O95782
Q15819	Q8ND25
P16083	P43364
P84022	O15105
P62714	Q5FBB7
P09917	Q9UKT9
Q9Y6Q9	Q09472
P15104	P12757
P67775	P35228
P84022	Q9GZN2
P00734	P24593
P17252	Q8IV61
P08709	Q8IY92
P84022	Q86YA9
P19838	P17066
O96019	Q04206
Q9NPJ6	Q8IXW5
P55273	Q96BE9
P04278	Q00796
Q9ULK4	O95402
Q99684	Q9P1U0
Q96HR3	P61218
P17252	Q14134
O00268	P20226
P84022	P01243
Q9Y6Q9	P17844
Q15544	Q6P1X5
Q969G3	P12931
Q8TAQ2	P49336
O75448	Q9BWU1
Q02880	P22415
O60568	P09651
P11473	P84022
P01579	Q8TAQ2
Q9NRL2	Q15796
P17252	P22681
P51532	P26367
P09455	Q9UK53
Q9Y6Q9	Q96T76
P84022	P30153
P15923	P61296
P19021	O75901
P17252	Q5JVS0
P84022	Q05066
P19838	P01589
O75376	Q9NYJ8
P11473	Q8N2M8
P67775	P30153
O75448	P03372
P51531	Q6STE5
P19838	P04141
Q13352	Q14181
Q99684	O95967
P17252	Q07617
P67775	P22392
P67775	Q9Y5Z4
O75376	Q15326
Q12824	Q9H160
P04278	O15523
P19838	Q00653
P51532	P04637
P51532	P11831
P62714	Q16589
P16152	P56537
P11473	P05412
P17252	Q13009
Q15648	Q9BUE0
P84022	Q9HAU4
P84022	Q96D21
P19838	P14921
P51532	P68431
O60494	P98164
P19793	P49454
Q9ULK4	Q9BTT4
O75376	Q13133
Q9NPJ6	Q14789
Q9NPJ6	O95379
Q9Y6Q9	Q99873
Q13573	P51843
Q9NVC6	Q92731
Q14686	Q96PK6
P19838	Q07021
P19838	O14788
P17252	Q02156
Q99684	Q9UJ04
P00734	P01042
O75376	Q15303
P19838	P08047
P84022	Q6DJT9
P51532	Q14839
Q93074	Q96HR3
O75376	Q13127
P04278	O00571
Q9UHI7	P19174
P19793	Q14994
O75376	Q01196
Q96HR3	Q9H204
P84022	O43294
Q13085	O60218
P67775	Q14738
P11473	O15228
P11473	Q00403
P10451	Q13797
O75915	P51681
Q13573	Q08999
P19838	O95816
P22570	P10109
P62714	Q15464
Q9Y2X0	Q9UBK2
P00734	P13671
P11473	O75586
O75376	P52732
P51532	P35869
Q14686	Q9H4Z2
P17252	P61981
P08709	P02768
P19838	Q00610
P19838	Q9Y6K9
P67775	Q9BRV8
P51532	P82094
P62714	P25025
P11473	Q93074
Q92922	Q96ST3
P19838	Q86VX2
Q13573	Q9UBV2
Q13111	O14776
P15923	Q06455
Q9ULK4	Q9NZC4
P10451	P16070
Q99684	Q99435
Q99684	Q92832
P84022	Q8N6I1
Q8TAQ2	P51513
P02753	P02768
P02753	P02766
P17252	P60880
P62714	Q16537
Q8TAQ2	P03372
Q9Y5B9	P40337
O75376	Q05516
P00734	P01008
P17252	P37288
Q9NPJ6	Q96EZ8
O14497	Q03111
O75376	Q9BZK7
P10451	Q9NRR5
P51532	P54278
Q9NVC6	Q9NWA0
Q15648	P35398
Q99684	O75095
P51532	P84243
P17252	P08100
O96019	Q969G3
P17252	P29692
P84022	Q15459
P19838	Q6UXZ4
P16083	Q9H8Y8
P19793	Q01201
P04070	P00451
Q15545	Q12962
Q15544	Q12962
Q9H3M7	Q9Y2Y4
P04278	O00303
P62714	P78396
Q01968	P60953
O75376	P51608
Q96HR3	Q9NWA0
O75376	O15379
Q12824	P01106
P01375	Q13490
P19838	Q9Y6G5
P19793	Q12756
O75469	P62195
P17252	Q9NR12
P19838	P42226
P84022	O00308
P04278	Q86X54
P11473	Q9H0R8
Q9Y6Q9	P37231
Q13085	Q13131
O75376	O43439
P15923	P11912
P15923	P15172
Q93074	Q14789
P17252	P15056
P62714	Q05655
P19838	P12980
P67775	Q9Y5P8
Q9NRL2	P28370
P51532	Q00653
P00734	Q16613
P10451	P68400
P62714	Q14315
Q9Y2W1	P05452
P62714	P78371
P09455	Q09028
P05186	Q14240
P19838	Q15233
O60244	Q9BTT4
Q9H3M7	O95171
P15923	Q99081
P04278	P41222
O96019	Q9NPF5
P00734	P02768
Q969G6	P62820
P67775	O43597
Q969G3	O15198
P00734	P02760
Q12824	P24864
P15104	P30480
Q9Y6Q9	O95718
O00268	Q12962
O75448	Q15648
P19838	P25963
P17252	P02686
P15923	P49137
O00764	Q9Y478
Q92922	P04150
Q99684	Q9UBX5
P51532	Q68CP9
P05108	P10109
P17252	Q86VB7
P84022	Q9NZH6
P11473	P01100
Q12824	O75807
O96019	Q96EZ8
P11473	Q9Y4A5
P19838	Q8IV45
P67775	Q00534
Q9Y2W1	O00213
Q99684	P07942
O60244	P04150
P19838	P10275
P01375	Q15628
P84022	Q8WXH2
Q9Y2W1	Q9Y4K3
P04278	P04733
O75376	O60907
P62714	Q86XL3
Q92922	P62993
P84022	P31749
P01375	Q13443
Q13573	Q9Y3C6
O00763	Q00005
Q13352	P08559
P10451	P08254
Q13111	P20248
O75376	Q92828
P17252	P16144
O96019	Q86U86
P19793	P35227
P19793	P35222
P51532	Q00613
P19838	Q01094
O75376	P68400
P41180	Q9HCK8
Q99684	Q12805
P67775	P31749
P67775	P10301
P05186	Q13114
Q99684	Q6NUQ1
P62714	Q92997
P01579	P38484
Q12824	P38398
P01579	P40763
P15923	Q9NQ33
P17252	Q9Y624
P17252	P49841
P17252	P49840
P05771	Q03113
P01579	Q92878
P17252	Q02742
P19793	P56524
Q14686	P55055
P41180	P05129
Q969G3	Q9HCU9
Q9NVC6	Q8IXW5
Q8TAQ2	O43295
P15923	O96004
Q13352	P63261
P62714	P78318
P11473	P14859
O14832	P43364
Q99684	Q92905
Q9H3M7	P52292
Q99684	Q7Z7M0
O96019	Q9H160
Q15648	Q92908
P17252	P17677
P17252	O14939
P67775	Q15173
Q15648	Q9BTT4
P67775	Q15172
O14497	Q969G3
P04278	Q9NRW3
Q15819	Q86Y13
P01579	Q13761
Q13085	P05060
Q9Y2W1	P02768
P84022	Q92997
Q15545	Q92804
Q13573	Q15596
P11498	P40926
P15923	P28482
P67775	P36404
P35625	Q12805
Q96HR3	Q9NPJ6
P84022	P35222
P51532	Q14164
P00734	P00488
Q13111	Q96LI5
P01375	Q02556
Q9ULK4	Q9Y2X0
P84022	Q92985
P19838	P38398
O75376	P54253
P11473	Q15651
Q13085	P19784
P19838	P09874
P17252	Q8WV44
Q92922	Q9UK53
P17252	P49802
O60244	Q7Z6G3
P84022	Q14974
P00734	O00254
P01375	P78536
O75469	Q9UBK2
P51532	P04150
Q96GM5	Q01201
P51531	P04150
P11473	Q15648
P04278	O95295
P10451	P43364
P18074	Q9UII4
Q14686	Q14980
P62714	Q5THK1
P17252	Q96A00
Q13352	Q9NWY4
O96019	Q15014
P19838	Q9BYH8
Q13111	Q9NVP2
P84022	Q92963
P04278	P60981
Q15648	P08833
P19838	Q8IUK7
Q9Y5B9	P84243
P15923	P27361
Q9Y6Q9	Q15788
P19838	Q92769
P05937	P29218
O14669	P18206
P84022	Q12778
Q15819	Q5UIP0
Q9NRL2	Q9NRF9
Q15819	Q9C035
P05771	P32927
P84022	Q12772
Q8TAQ2	Q99816
Q9ULK4	P49336
Q14686	P06400
P17252	P61296
Q8TAQ2	P62993
P09917	Q14019
Q15648	Q14994
P62714	O95684
P17252	P13569
P41180	Q9NV58
P09917	Q8WUH2
P51531	Q15532
P84022	O60318
Q99684	Q9HC77
O96019	Q9Y4A5
P11473	Q04771
Q13352	Q13330
Q12824	Q9UIG0
P17252	P01891
O75448	O60885
P84022	P49716
Q13573	Q16625
P84022	Q9UMN6
O60244	P41235
P35625	P50052
Q9Y6Q9	P13631
Q13352	Q9Y5P4
P01579	P84243
Q13573	P35609
O75376	P41182
P09455	O95402
Q15648	Q14789
Q13573	P06400
Q9Y6Q9	Q92841
P09455	Q9HCU9
Q13111	Q15047
P02774	Q5UIP0
Q9Y6Q9	Q13526
P51532	P52630
P19838	Q8NFZ5
P67775	P50990
P17252	Q06481
P09917	P62993
P19793	Q13164
P62714	P31751
P35625	P35968
P84022	P35908
P67775	Q07507
P17252	O00161
P19838	P58546
P19838	Q3ZCQ8
Q9GZT9	Q16665
Q14393	Q06418
Q9NVH6	Q08999
P51531	O94906
P04278	Q495Z4
P11473	P55055
P07225	Q06418
Q9UIG0	Q9UIF9
P67775	P48643
O96019	Q96L91
Q96HR3	Q9BWU1
P84022	O75593
P09917	P49137
Q15582	P53420
P19793	P08047
P17252	P15311
O96019	P01106
P51532	Q96GM5
P19793	O00327
P51532	P37231
P15923	P17542
P62714	Q59GV6
P01579	P05113
P17252	Q15121
Q14686	Q00613
P51532	Q92793
Q9NPJ6	A0JLT2
P01375	Q12933
O75376	Q16342
P11473	O15164
P19838	P10145
P11473	P48552
Q12824	P17676
P04278	P07339
P09455	P98164
P01579	P18846
O00268	Q15545
O00268	Q15544
O00268	Q15542
Q9Y6Q9	O14920
P19793	Q13133
P17252	P23677
O60244	Q14203
P67775	O75145
P04278	P0C870
P10451	P06756
P84022	O00231
Q15648	P27348
P11473	Q9UIG0
O14832	Q9UKU0
P17252	Q9UJY1
Q15819	O60739
P67775	Q04206
P84022	P06737
P04278	P0C869
Q14686	P10275
O60244	O43707
Q15545	O15164
Q9Y6Q9	P18075
Q15544	O15164
P19838	P49841
P19838	Q9Y618
Q9H6Z9	Q9BRX9
P51532	Q92769
Q9Y289	Q96RT1
O75376	P25963
Q13352	Q8TEY7
P84022	P08047
Q15819	Q96ID5
P15923	Q86U70
Q9H3M7	Q9HAU4
Q9Y6Q9	Q04206
P84022	P21333
Q99684	Q86UL3
Q92922	Q969G3
Q9Y5B9	P30480
P67775	Q14BN4
Q8TAQ2	Q15543
P10451	P09237
O00622	P06756
O95237	P09455
P67775	P49591
Q9Y6Q9	Q04917
O96019	Q9H0E9
P19793	Q9BZL6
P51532	Q15831
P04003	P07225
Q02809	P30101
Q9Y6Q9	P03372
Q99684	P43243
O60244	P49336
P17252	Q9BXL7
P19838	O60271
P18074	P04637
Q99684	Q9HBL0
P19793	Q05516
P17252	P48067
Q15544	Q15545
Q96KS0	Q96IP4
Q9UIG0	P12004
Q969G3	Q9UIG0
Q15648	Q96HR3
P19793	P22736
P11473	P62195
Q8TAQ2	Q96GM5
Q969G3	P15976
P17252	P48058
P17252	P62988
Q9Y5B9	Q8WXA9
Q96HR3	P24928
Q01968	Q8TBA6
P05108	P15538
P00734	P17936
P84022	P49796
P01375	P05412
P51532	P27694
P19838	P46531
Q13111	Q9UIS9
Q9Y2W1	P61981
P19838	Q99731
P17252	Q9NQ66
P10746	Q9NRR5
Q9Y6Q9	Q16539
Q969G3	P60709
P19838	Q96ST3
P67775	Q9Y570
P84022	P60709
O75469	P48443
P17252	Q92686
P02753	Q16518
P19838	P04150
P00734	Q96IY4
Q15582	P01023
Q14686	P09874
P51532	Q9UKL0
P17252	Q03113
O75376	Q9UKV0
Q93074	A0JLT2
Q96KS0	Q9Y3A3
P19838	Q7Z4G1
Q9GZT9	P49427
Q13111	O00311
Q9NPJ6	Q71SY5
Q99684	Q15149
Q15819	O95999
P19838	Q9UKB1
P04278	Q5D1E8
O75376	P51532
O60244	Q9BZF9
P00742	P35237
Q13085	P49407
P19793	Q13772
P19838	Q9NX08
P22570	P49789
Q9NPJ6	Q9BWU1
P19838	P43243
Q8TAQ2	Q92769
P18074	P06493
P17252	Q13574
O14832	Q02790
Q96HR3	Q9NVC6
O60244	O95402
P84022	Q9NYN1
Q99684	Q9P0K8
P19793	Q9NRR5
O60494	P02787
Q01968	P61106
Q14686	P10827
Q92922	P01106
P17252	Q15746
Q9Y2X0	Q92731
O75376	P42858
P19838	Q96T23
P62714	P49674
P17252	P29597
Q9Y6Q9	Q92831
Q9Y6Q9	Q13133
P84022	P30260
P15104	Q7Z6E9
Q99684	Q06455
O60494	P02774
Q9H6Z9	P40337
Q14393	Q12866
Q92922	O15360
Q96GM5	P19012
P16152	Q9UET6
P51531	Q12824
O96019	Q9UIG0
P10451	Q9NR12
O60494	P02768
P16152	O15264
P11473	P62136
Q9H3M7	Q05516
Q9NPJ6	Q02224
P67775	P01011
Q13573	Q08043
Q01968	P15153
O96019	Q9NV56
P15923	Q8TE12
P07225	P00451
P51532	Q9Y618
Q92922	P24864
P17252	O15527
Q92922	Q9H160
P19838	Q15149
P62714	Q13136
P19838	P52597
O00622	P18084
O75448	P11473
Q8TAQ2	Q13127
O75376	P50402
P67775	Q969G9
P51531	Q7Z7N5
P17252	P49795
P00734	P02675
P84022	Q8TAI7
P00734	P02671
P17252	Q9BR76
P17252	P28476
O75448	Q8IXW5
P17252	Q9H1D0
P00734	P22891
Q9Y6Q9	P50549
P17252	P28472
O60244	P05161
P18074	P32780
P16152	Q14164
P19793	P11831
Q99684	Q9UHF1
O14497	Q14526
P17252	P10276
P17252	P32927
P67775	Q9NPH2
Q8TAQ2	Q9UKL0
P51531	P49336
O75376	Q9Y5X4
P84022	P13645
O60244	P06241
P05771	O75112
P67775	P55072
P15923	Q15672
P19793	P10589
P19838	Q8IU54
P19838	P16581
P19838	P35606
P62714	P49023
P19793	P17936
O75448	Q9Y2X0
P17252	Q9UQ80
O96019	Q9UBU8
Q92922	P38398
P04278	Q96GR7
O75376	Q92731
P19793	P09874
P84022	Q14213
P62714	P23508
P15923	P0C1Z6
Q8TAQ2	Q68DZ5
P84022	Q01196
Q9UIG0	Q9H9Y6
P62714	P28482
P51532	Q96ST3
P62714	O60674
P17252	P49757
P11473	Q8N7K6
Q15582	P02452
P11473	Q9UHV7
P67775	P62745
P15559	P25685
P19793	Q9Y6Q9
P01579	Q92786
P19838	O00505
P01375	Q8N165
Q13352	Q92665
Q12824	Q15532
P19793	P55345
Q9NVC6	Q99728
P19838	Q03169
P11473	Q15596
O75376	P37231
Q9Y2W1	P32121
Q12824	Q13351
P17252	P06730
P19793	P10827
P11473	O43593
Q9NVC6	Q9BUE0
P62714	P19532
P19793	P06493
Q9NVC6	Q9HCN4
P04278	P54819
P51532	Q9NQC7
P67775	P04637
P84022	Q9ULV0
P11473	Q9HC29
P04278	Q5JPE7
Q14686	Q09472
P01579	Q14765
P67775	Q9P2B4
Q9NVC6	A0JLT2
P01579	O95644
Q96KS0	P40337
P19838	Q9UQC1
P55273	Q00534
P84022	Q9UM63
P84022	Q05516
Q969G3	Q68CP9
P17252	P45379
Q01968	Q00610
Q9H3M7	Q96P20
Q32P28	O95402
P62714	Q99259
P19793	O60869
P67775	Q9H7D0
P01579	Q9UL17
P19838	O60658
P55273	P11802
Q12824	O14980
P19838	Q15788
Q8TAQ2	Q99759
O75376	P19876
Q9UHV7	Q9NX70
P19838	Q14690
Q9Y6Q9	Q9Y618
Q15648	P55055
Q13573	Q09472
O75376	Q08043
P17252	P24046
Q13352	P05091
Q92922	P14625
Q12824	Q13315
Q9UHV7	Q14789
P15923	Q14511
P67775	O15169
Q99684	P62760
P19838	P08238
O75376	Q9Y618
P19838	Q04206
P67775	Q66LE6
P62714	Q01105
Q15648	A0JLT2
Q93074	Q9NX70
P51532	P03372
P51531	P03372
P17252	P10721
Q12824	P62140
P22570	P14859
P67775	P17987
P15923	Q02575
P17252	P06213
Q13111	Q9UBU7
Q13573	Q15466
Q96GM5	P03372
P19793	P43354
Q15648	O43513
Q92922	Q13351
P62714	Q00005
P11473	Q9Y2X0
Q9NVC6	P15976
Q9UHV7	Q9Y2X0
Q13111	Q8TCZ9
Q8TAQ2	P38398
P84022	Q9UM13
O75376	P19838
P04798	P00167
P11473	Q9Y2W1
P84022	Q9Y6X2
O00268	Q16594
P11473	P29375
O75376	P45452
P05771	P25098
Q16881	P14859
Q15582	P08572
P51532	P61224
P19838	P15336
P01375	P21810
P09917	P20292
P17252	P27987
P11473	P62714
Q8TAQ2	Q15811
P84022	P09466
Q99684	P25788
P67775	Q5VSL9
P84022	Q00005
P04278	Q9H939
O75376	Q96T58
P15923	P49639
Q92922	Q12962
Q96GM5	Q8N6Y0
P15923	P55036
O75376	Q96ST3
O00469	Q9Y230
Q13352	Q9P2H0
P62714	P30153
P19838	Q13547
P19838	Q13546
P15923	Q02535
P62714	P22392
Q9Y6Q9	P28702
Q9NVC6	Q71SY5
P62714	Q9NRL3
P11473	P60520
P01375	P07585
Q9Y2X0	Q9NX70
Q15648	P15976
O14832	P49190
Q9Y2W1	Q15287
P04278	Q9NR09
P17252	P43119
P00742	O14880
Q9NVC6	Q9BWU1
P17252	O95644
P51531	Q9Y265
P67775	P63151
P00740	P38435
P17252	P09429
P19838	Q04864
Q9Y2X0	Q14789
Q93074	P10827
P67775	Q9P289
P15923	O00233
P51532	Q8NFD5
P84022	Q08174
P84022	P21980
Q99684	Q7Z406
Q92922	P17676
P17252	P30086
P84022	P24158
P35520	Q8IV36
P04278	P01023
Q9UHI7	P27986
Q15544	Q16594
P62714	P10636
O75376	Q9UQL6
P00734	P35237
Q15545	P20226
P17252	Q9HCX4
Q15544	P20226
Q8TAQ2	O75381
Q99684	O00468
P51532	Q15788
Q8TAQ2	P14625
P23743	P60568
Q12824	P62826
O60568	Q15834
P00734	P08514
Q9Y2X0	Q9Y4A5
P51532	Q9UK53
P15559	P34932
P10745	Q16600
P15923	P12980
P19838	O00629
P04278	Q04941
Q14686	Q9ULK4
P62714	P60510
Q6N063	P26641
P01375	P10914
P35625	P14780
P67775	Q9H0K1
O75376	P13236
P19838	O00221
P11473	P48443
Q9Y5B9	P33991
Q9Y6Q9	Q9Y3R0
P19793	P23769
Q9ULK4	Q9NWA0
Q8TAQ2	Q13351
P15923	P63279
Q14686	P37231
P51532	O43295
P19793	Q5QJE6
P67775	P31314
O60244	P52630
Q14686	P06748
Q13085	Q00005
Q99707	P42771
O00268	Q16514
Q9NPJ6	O95402
P19793	Q71SY5
Q02880	Q92769
Q99684	Q9BUH8
Q969G3	P52630
P19838	P17947
O00764	P63104
P17252	Q03060
O00469	P09651
P15923	P10275
P35520	P42858
P62714	Q99832
P17252	P14136
P17252	O15111
O75376	Q86UQ4
Q13111	P19174
P67775	Q9H0H5
O14832	Q9P2S5
P17252	P41594
O75376	Q06455
P19838	O14920
P17252	P00533
Q9H3M7	Q92769
O75376	P35609
O60494	P17931
P67775	Q15645
P04278	Q6UXB4
Q99684	Q9UGP4
Q92922	Q9UIG0
Q969G3	Q01201
P17252	P15153
Q96HR3	Q13503
O75376	Q8WUI4
O75376	Q03181
Q15648	P10275
P15923	P62158
Q9NVC6	P04637
Q9Y6Q9	Q9UMX1
O60244	Q14789
Q15648	Q07869
Q9NVC6	Q9UBK2
P04278	P17661
O14497	P46934
Q02880	P07766
P19793	P14859
P00742	P38435
P84022	P04150
Q9NPJ6	Q9NX70
P51532	Q13547
Q9UHI7	P16333
O75376	P20393
Q9UIG0	O60264
Q12824	P51608
Q8TAQ2	Q9UK53
Q99684	O14964
P00734	P40197
P17252	Q05209
Q93074	Q96G25
P35625	P08253
P17252	P04004
Q13352	O94762
P17252	Q16760
P19838	Q8IZI9
P15923	P11831
Q15544	Q16514
Q99684	P46934
Q93074	Q9H204
Q96GM5	Q8NFZ5
Q15648	Q71SY5
P05771	P63244
Q9NPJ6	Q9BTT4
P23743	Q9HBE4
P17252	P21333
Q96GM5	P04150
Q99707	Q15714
Q02880	P67870
P16152	Q9UKE5
Q96HR3	Q9UHV7
P19838	P35580
P15923	P15173
P11473	P09769
P84022	Q9H2X6
P08684	P19793
P19838	P03372
P19793	O76064
P01375	P17947
P04278	Q9Y5K2
P84022	Q99814
P67775	P42574
P62714	Q14164
Q15648	P04637
P19838	P35579
Q9GZT9	Q9UJC3
P51532	Q8IZQ8
Q9UIG0	Q9Y5J5
P04278	Q9BXW7
Q9NVC6	P10827
P84022	O14543
P19838	Q96EY1
O00268	Q5VWG9
P00742	P05154
Q96GM5	P62993
O75376	Q15788
Q12824	P12931
P51531	Q92922
P17252	P61764
Q15819	Q13064
Q15545	P49848
Q15544	P49848
O60244	A0JLT2
P51532	P60709
O14832	O75674
P51532	P24928
P51531	P24928
P84022	Q9NRA8
Q15648	Q96GM5
P17252	P19021
O15460	P07237
P17252	P14151
Q93074	O95402
P19793	Q9Y5X4
O60244	Q92731
Q15544	P29083
O60244	P12814
P62714	P10301
O60244	Q9NR09
P17252	P05783
Q12824	P36873
Q14686	P41235
Q14686	P15336
P17252	P30679
P04278	Q15155
P19793	O75528
P51532	Q09028
Q92922	P62330
P00742	P00451
P84022	Q14155
P00740	P00451
P04278	Q96G75
P51532	Q969G3
Q9Y6Q9	Q86X55
O75376	P12757
O75376	P12755
Q96HR3	O75586
Q15545	Q15542
Q15648	P10827
Q15544	Q15542
Q8TAQ2	Q86U86
P17252	P29475
P62714	Q13033
Q99684	Q9Y219
Q9NVC6	Q9Y2X0
Q93074	Q9NWA0
Q969G3	Q13547
P00734	P00451
Q99684	P61978
P55157	P04114
P19838	P62241
O75376	P14921
P17252	Q5T7P8
P19838	P02778
P07225	P20851
Q15544	Q5VWG9
P19021	Q8TAS1
P62714	P62136
P19793	P37231
Q96GM5	Q13137
O60568	Q9NQC3
P62714	P36404
P17252	O60479
Q9Y6Q9	P01106
Q8TAQ2	P54253
O75376	P29590
P62714	Q9BYN8
P04278	O14493
P84022	O43524
Q96HR3	Q9Y2X0
P84022	Q13042
P19838	P17612
P19838	Q15025
O75448	Q07869
Q9Y6Q9	P06401
Q93074	P48436
O00622	P01106
P17252	P05023
Q9BZD6	Q92624
P17252	P25098
P04070	P02776
P62714	P35222
P15923	P23409
P17252	P11142
P16083	P05412
P10451	P19784
O60244	Q08043
P35520	Q9Y5P4
P84022	P35658
P19021	Q8NHQ8
P05108	Q15796
P08709	P38435
Q16881	Q96I34
Q96HR3	Q96G25
P11498	P17174
O60244	Q9NX70
Q9UHV7	Q9BUE0
P15923	Q16644
P01579	P30101
Q9UIG0	Q9Y5B9
Q15648	Q92731
Q13352	Q9BWH2
P01375	P01579
P17252	P78543
P17252	P08034
Q9UHV7	A0JLT2
P09172	Q9BSG0
P01579	Q04206
P51531	Q8TAQ2
P35520	Q99750
P19838	Q96EP0
P17252	P55042
P35520	O14964
Q9GZT9	Q14318
P17252	P48551
P19793	Q9Y618
Q13111	P49450
P51532	Q86U86
P17252	P28329
Q8TAQ2	Q969G3
Q99684	Q14457
Q9UIG0	P01871
P19838	P98170
O96019	Q12824
Q16881	Q9H3M7
Q9Y6Q9	P24385
Q9GZT9	Q9P286
P00742	P12259
O96019	Q9GZN1
O75376	Q13501
O96019	Q96JC9
P19793	A5YKK6
P02818	P09668
P04278	P62993
P17252	P21926
O75376	P49759
Q9Y6Q9	P22736
P11473	Q15466
P84022	Q92793
P19793	P19838
P84022	P62070
O75469	P28702
Q13573	Q86X95
P11498	Q00005
Q93074	Q99698
Q9NVH6	Q9BTT4
P05771	P34932
P01579	P14902
Q9NVC6	O95402
P19793	Q99743
P62714	P50990
P15923	O95273
Q13352	Q0VDD7
Q9UIG0	Q9UBC5
P04278	Q15772
Q15819	Q8IUQ4
P16152	P62993
Q9Y5B9	Q08945
P15104	Q9H8W4
Q14686	Q92793
Q13111	P24941
Q9Y6Q9	P10276
Q99684	P98160
Q15648	Q9NX70
P51532	Q86U42
P15923	P52945
P00734	P50502
P84022	P17535
P19838	Q13489
P62714	O14641
P84022	Q9UEE9
P62714	P48643
P51532	P09914
P62714	Q14738
P19838	P18847
P84022	P15336
P19838	Q15653
Q14686	P48443
P19838	Q15650
P15923	Q13309
Q9NPJ6	Q9H204
Q9Y2X0	A0JLT2
O95498	P05107
Q9Y2W1	Q9BS40
Q99684	Q15654
P19793	P13631
P84022	P11802
P41180	P02751
Q14686	P03372
P62714	O15344
Q01968	P62820
P67775	P50570
P62714	Q9BRV8
Q969G3	Q15788
Q15648	O95402
Q12824	O95619
Q12824	P31749
P84022	Q9Y692
P67775	Q8WZ74
Q15648	P23771
P17252	P18507
P19838	P60660
P17252	P18505
Q9ULK4	P41182
P18074	P19447
P01375	P19438
Q13352	Q8NE71
P18074	Q13888
P18074	P50613
Q9Y6Q9	Q01094
Q9Y6Q9	P05412
P17252	P15172
Q15819	Q5T3J3
P11473	P06400
Q9Y5B9	Q8TD19
Q9NVC6	Q9BTT4
P67775	P49815
Q14686	Q92753
Q9UHV7	Q9BWU1
P51531	Q15326
O43852	P02743
P00734	P38435
Q9NPJ6	Q9NWA0
P84022	Q9UKN5
P19838	O14625
P08684	O75310
Q16881	Q9NS18
P08709	Q9Y6K9
P84022	P02545
Q15545	Q8WTS6
Q9H6Z9	Q13438
P00742	P50452
Q8TAQ2	Q9H160
P19793	P17096
Q15545	P68400
P17252	P63244
P00734	P07359
Q9NVC6	Q15528
O75376	Q9UPN9
P01375	Q01201
O75376	P18615
P19793	P35637
P84022	P78451
P67775	Q9Y3A3
Q12824	P62136
O00268	P35869
Q14686	Q92731
Q13111	P06241
P04278	Q8NEZ4
P67775	O43815
Q9GZT9	P40337
P67775	P10415
Q13352	P35609
P17252	P43005
O60244	P35609
Q13085	P38398
P17252	P24588
P00734	P04070
P67775	P48729
P02774	Q5T3J3
O00268	Q13185
O75448	A0JLT2
P67775	P05556
P05108	P84022
P84022	P51587
P84022	Q13608
P00734	P05155
P00734	P05154
Q9Y6Q9	P10828
O60568	Q9BQY4
Q99684	O95376
P51532	Q9NVC6
Q13573	P43355
Q14686	Q13133
Q96HR3	Q6P2C8
P19838	P78556
O75448	P10827
P01579	P49711
Q9ULK4	P17676
P10451	O43765
P19838	Q9H0A8
Q93074	Q9BWU1
P19838	P07437
Q15648	Q15528
P04278	P60709
P19793	Q03181
O60244	Q9H204
Q9Y6Q9	Q63ZY3
O14832	Q9H6Y7
Q02880	P13010
P19838	P78545
Q13085	O76071
Q96GM5	Q15834
P19838	Q02556
P17252	O96004
Q12824	Q92922
P51532	P01106
P09172	Q15811
P62714	O15212
P62714	P01241
O75448	Q9BTT4
Q15545	P56279
O75376	P03372
Q969G3	Q96J02
P84022	P54792
P19793	P03372
Q9Y2X0	Q9BWU1
P11473	P50613
P51532	O15360
P00734	P05121
Q99684	P21675
P01375	P09603
O75469	P28069
Q15545	Q00613
P15923	Q09472
P17252	P23458
P19838	Q99576
P19838	P78527
P04070	Q9UNN8
P19793	P61201
P17252	O14908
Q96GM5	P06401
P05771	P20700
P05771	P06493
O60244	P62993
P84022	P18075
P84022	P36897
P17252	P12931
P84022	P11171
P17252	P98082
P09917	P62736
P17252	P04279
P51531	P51608
Q14686	Q9Y618
Q9NPJ6	O75150
Q14686	Q9Y613
P51532	P24864
P51531	P24864
Q01968	P20339
Q9Y6Q9	P28065
P67775	P62495
Q13573	Q9UM47
Q15648	P37231
P19838	O00255
P19793	Q15796
P17252	Q06210
P00742	P10646
O96019	Q9C086
P84022	Q96SV5
Q93074	P49336
P67775	Q13362
O00763	P54646
P84022	P15692
Q9Y2W1	Q06455
P01579	P15336
P00734	P07996
P19793	Q15788
P11473	Q01201
Q969G3	P03372
P84022	P56915
O75376	Q93009
O96019	Q8NBZ0
O14832	Q92561
Q13085	P54646
O96019	Q9Y265
P19793	O15516
[truncated: 673 more rows]
