# Supplementary material for: Model-based clustering reveals vitamin D dependent multi-centrality hubs in a network of vitamin-related proteins
Source: BMC Syst Biol. 2011 Dec 2;5:195. doi: 10.1186/1752-0509-5-195 (PMC3264545; doi:10.1186/1752-0509-5-195)
Supplement: Additional file 3 — This table provides the centrality values computed for the 1,657 proteins of the giant component. Proteins are in alphabetical order and the 22 most central proteins are highlighted in yellow. Centrality indices included are: D = degree; EC = eigenvector score; TI1 = topological importance up to 1 step; TI4 = topological importance up to 4 steps; B = betweenness; C = closeness. [file 1752-0509-5-195-S3.XLS]

## Sheet: S3
Accession	D	EC	TI1	TI4	B	C
A0JLT2	10	0.223923	0.40561	5.92597	275.069	0.258548
A5YKK6	1	0.047797	0.01	1.05744	0	0.256704
O00159	1	0.0145491	0.04545	1.0347	0	0.224299
O00161	1	0.0305346	0.00452	1.59838	0	0.257543
O00186	1	0.0305346	0.00452	1.59838	0	0.257543
O00213	1	0.00859635	0.05556	0.98903	0	0.237181
O00221	1	0.055096	0.00588	1.39377	0	0.258427
O00231	1	0.0461533	0.00571	1.46866	0	0.256267
O00233	1	0.00800597	0.01786	1.46647	0	0.223181
O00238	2	0.0269154	0.01905	2.47536	84.2964	0.25871
O00254	1	0.000543623	0.02381	1.49893	0	0.19849
O00255	2	0.101249	0.0116	2.86243	1599.61	0.282739
O00268	21	0.0521823	8.24524	19.9811	10489.3	0.272682
O00287	1	0.0567005	0.01136	0.82292	0	0.255713
O00291	1	0.0110925	0.02439	1.55549	0	0.230995
O00303	1	0.00269622	0.01563	1.75363	0	0.217523
O00308	1	0.0461533	0.00571	1.46866	0	0.256267
O00311	1	0.00199806	0.03846	1.38944	0	0.196558
O00327	1	0.047797	0.01	1.05744	0	0.256704
O00453	1	0.0305346	0.00452	1.59838	0	0.257543
O00468	1	0.00561661	0.01351	1.60524	0	0.233075
O00469	2	0.00510921	0.75	2.57735	314.841	0.21738
O00505	1	0.055096	0.00588	1.39377	0	0.258427
O00506	1	0.00991876	0.00962	1.28552	0	0.233931
O00571	1	0.00269622	0.01563	1.75363	0	0.217523
O00622	3	0.0166619	1.09091	3.41587	872.371	0.24577
O00628	1	0.000134717	0.08333	1.76607	0	0.178065
O00629	1	0.055096	0.00588	1.39377	0	0.258427
O00763	2	0.00448802	0.64286	2.50497	199.369	0.22303
O00764	4	0.0182136	1.04295	4.39046	2251.62	0.260091
O14493	1	0.00269622	0.01563	1.75363	0	0.217523
O14497	10	0.190716	2.90751	9.29894	3749.99	0.269751
O14543	1	0.0461533	0.00571	1.46866	0	0.256267
O14625	1	0.055096	0.00588	1.39377	0	0.258427
O14640	2	0.0269154	0.01905	2.47536	84.2964	0.25871
O14641	2	0.0475312	0.01396	2.78823	0	0.270632
O14646	1	0.0482574	0.01	1.11564	0	0.256347
O14669	3	0.0061382	1.2	3.45109	135.05	0.233568
O14776	1	0.00199806	0.03846	1.38944	0	0.196558
O14788	1	0.055096	0.00588	1.39377	0	0.258427
O14832	12	0.00237594	10	21.3402	15565.6	0.216612
O14880	1	0.000519682	0.05	1.2564	0	0.197661
O14908	1	0.0305346	0.00452	1.59838	0	0.257543
O14920	4	0.148719	0.05359	4.5957	8170.15	0.30988
O14939	2	0.0311906	0.33786	3.19785	1267.3	0.258266
O14964	2	0.00605718	0.11351	3.22134	1384.12	0.234827
O14980	2	0.04181	0.0982	1.97853	92.4755	0.249925
O15105	1	0.0461533	0.00571	1.46866	0	0.256267
O15111	3	0.114065	0.02795	3.95212	6089.62	0.298701
O15164	4	0.101978	0.12111	3.58996	1170.14	0.281537
O15169	2	0.0269154	0.01905	2.47536	84.2964	0.25871
O15198	3	0.0371617	0.3381	3.16742	350.501	0.248948
O15212	1	0.0169966	0.00943	1.18985	0	0.253095
O15226	1	0.055096	0.00588	1.39377	0	0.258427
O15228	1	0.0451717	0.01587	0.83456	0	0.263904
O15264	1	0.00189399	0.05882	1.22617	0	0.212744
O15287	1	0.0110925	0.02439	1.55549	0	0.230995
O15344	1	0.0169966	0.00943	1.18985	0	0.253095
O15360	2	0.0913552	0.037	1.4665	0	0.258185
O15379	2	0.0960544	0.02	2.17308	151.632	0.272682
O15399	1	0.0305346	0.00452	1.59838	0	0.257543
O15460	3	2.98e-05	2.5	6.51235	3309	0.160077
O15516	1	0.047797	0.01	1.05744	0	0.256704
O15519	1	0.055096	0.00588	1.39377	0	0.258427
O15523	1	0.00269622	0.01563	1.75363	0	0.217523
O15527	1	0.0305346	0.00452	1.59838	0	0.257543
O15530	2	0.0329243	0.05452	2.74993	73.0983	0.258508
O43257	1	0.025127	0.02	1.14282	0	0.239306
O43294	1	0.0461533	0.00571	1.46866	0	0.256267
O43295	2	0.0907246	0.03409	1.56572	0	0.259317
O43318	1	0.0461533	0.00571	1.46866	0	0.256267
O43439	1	0.0482574	0.01	1.11564	0	0.256347
O43488	1	0.000543623	0.02381	1.49893	0	0.19849
O43513	1	0.0469505	0.01471	0.69335	0	0.246282
O43524	1	0.0461533	0.00571	1.46866	0	0.256267
O43526	1	0.0305346	0.00452	1.59838	0	0.257543
O43593	1	0.0451717	0.01587	0.83456	0	0.263904
O43597	1	0.00991876	0.00962	1.28552	0	0.233931
O43680	1	0.00800597	0.01786	1.46647	0	0.223181
O43707	2	0.0307215	0.03851	2.31194	1241.46	0.251595
O43739	1	0.0305346	0.00452	1.59838	0	0.257543
O43765	1	0.00287158	0.05	1.35038	0	0.223512
O43815	2	0.0269154	0.01905	2.47536	84.2964	0.25871
O43852	4	0.00273614	2.5	6.3271	2715.87	0.214814
O60216	1	0.0081909	0.03846	1.23463	0	0.233075
O60218	1	0.00254106	0.06667	1.29734	0	0.21448
O60244	40	0.442764	12.0469	30.8373	28019.6	0.304356
O60264	2	0.0163057	0.18831	2.2681	0	0.224573
O60271	1	0.055096	0.00588	1.39377	0	0.258427
O60315	1	0.0461533	0.00571	1.46866	0	0.256267
O60318	1	0.0461533	0.00571	1.46866	0	0.256267
O60479	1	0.0305346	0.00452	1.59838	0	0.257543
O60494	7	0.00369681	4.5	11.3655	8076.67	0.232128
O60568	11	0.022935	7.67424	17.4709	12814.7	0.244248
O60658	1	0.055096	0.00588	1.39377	0	0.258427
O60663	1	0.00800597	0.01786	1.46647	0	0.223181
O60674	1	0.0169966	0.00943	1.18985	0	0.253095
O60682	1	0.00800597	0.01786	1.46647	0	0.223181
O60739	2	0.00249587	0.10428	2.89761	574.452	0.224603
O60825	1	0.0305346	0.00452	1.59838	0	0.257543
O60831	1	9.94e-05	0.25	2.21131	0	0.170265
O60869	2	0.0783316	0.01452	2.65582	2894.67	0.291037
O60885	4	0.0940126	0.14296	2.30794	33.6677	0.252324
O60907	1	0.0482574	0.01	1.11564	0	0.256347
O75081	2	0.0562634	0.02786	2.58211	828.99	0.26087
O75095	1	0.00561661	0.01351	1.60524	0	0.233075
O75112	2	0.0329243	0.05452	2.74993	73.0983	0.258508
O75145	1	0.00991876	0.00962	1.28552	0	0.233931
O75150	1	0.0104763	0.05263	0.83164	0	0.199638
O75164	1	0.0482574	0.01	1.11564	0	0.256347
O75208	1	0.025127	0.02	1.14282	0	0.239306
O75310	1	0.00271885	0.5	1.80092	0	0.204344
O75334	1	0.00991876	0.00962	1.28552	0	0.233931
O75352	1	0.00269622	0.01563	1.75363	0	0.217523
O75356	1	0.0305346	0.00452	1.59838	0	0.257543
O75376	100	0.851094	55.9373	117.615	119560	0.344641
O75381	1	0.0340241	0.02273	0.7428	0	0.242851
O75446	2	0.0522351	0.11	2.05494	331.785	0.261199
O75448	25	0.454467	2.79836	14.648	6003.65	0.303352
O75469	12	0.160285	3.14262	10.2373	2302.87	0.27748
O75528	1	0.047797	0.01	1.05744	0	0.256704
O75586	5	0.162379	0.12806	3.56229	181.071	0.280393
O75593	1	0.0461533	0.00571	1.46866	0	0.256267
O75665	1	0.0110925	0.02439	1.55549	0	0.230995
O75674	1	0.000134717	0.08333	1.76607	0	0.178065
O75688	1	0.00991876	0.00962	1.28552	0	0.233931
O75689	1	0.0305346	0.00452	1.59838	0	0.257543
O75807	1	0.0385244	0.02128	0.72265	0	0.249172
O75815	2	0.0171517	0.25943	2.86808	2066.5	0.253676
O75901	1	0.00187203	0.14286	1.64729	0	0.209329
O75915	4	0.00175388	3.5	8.62742	4962	0.205179
O75955	1	0.00269622	0.01563	1.75363	0	0.217523
O75962	2	0.00748864	0.15637	3.25253	593.03	0.244934
O76024	1	0.0110925	0.02439	1.55549	0	0.230995
O76064	1	0.047797	0.01	1.05744	0	0.256704
O76071	1	0.00254106	0.06667	1.29734	0	0.21448
O76090	1	0.00991876	0.00962	1.28552	0	0.233931
O94762	1	0.0110925	0.02439	1.55549	0	0.230995
O94776	1	0.00328558	0.07692	1.25588	0	0.216584
O94805	1	0.026247	0.03448	0.71356	0	0.228982
O94906	1	0.026247	0.03448	0.71356	0	0.228982
O95163	1	0.00254106	0.06667	1.29734	0	0.21448
O95171	1	0.00187611	0.11111	1.41133	0	0.198514
O95237	2	0.00399049	1.1	3.40846	1655	0.198442
O95257	1	0.047797	0.01	1.05744	0	0.256704
O95273	1	0.00800597	0.01786	1.46647	0	0.223181
O95295	1	0.00269622	0.01563	1.75363	0	0.217523
O95359	1	0.0385244	0.02128	0.72265	0	0.249172
O95376	1	0.00561661	0.01351	1.60524	0	0.233075
O95379	1	0.0104763	0.05263	0.83164	0	0.199638
O95402	12	0.228641	0.83894	8.69159	6230.66	0.259928
O95405	1	0.0461533	0.00571	1.46866	0	0.256267
O95498	1	0.00173691	0.5	1.92345	0	0.204874
O95619	2	0.0636514	0.04128	1.86547	0	0.25194
O95622	1	0.0305346	0.00452	1.59838	0	0.257543
O95644	2	0.0387255	0.04299	2.83301	5124.25	0.269707
O95684	2	0.0269154	0.01905	2.47536	84.2964	0.25871
O95718	1	0.0284342	0.01754	0.95997	0	0.241787
O95751	1	0.026821	0.02703	0.84908	0	0.23301
O95782	1	0.00269622	0.01563	1.75363	0	0.217523
O95810	1	0.0305346	0.00452	1.59838	0	0.257543
O95816	1	0.055096	0.00588	1.39377	0	0.258427
O95967	1	0.00561661	0.01351	1.60524	0	0.233075
O95999	1	0.000601885	0.04545	1.67145	0	0.194366
O96004	2	0.0385406	0.02238	3.06485	3562.91	0.263108
O96019	50	0.443153	28.9538	61.9764	49007.1	0.31453
P00167	1	0.0013066	0.5	1.79971	0	0.1933
P00450	1	5.91e-05	0.08333	1.20667	0	0.171642
P00451	6	0.00140656	0.56548	7.82483	3125.51	0.222342
P00488	1	0.000543623	0.02381	1.49893	0	0.19849
P00505	1	0.000247876	0.25	2.01424	0	0.182459
P00519	1	0.0251049	0.025	0.7067	0	0.233371
P00533	1	0.0305346	0.00452	1.59838	0	0.257543
P00734	42	0.00958763	31.375	66.7468	64317.5	0.247608
P00740	5	0.00125161	0.94805	5.89432	1175.52	0.212471
P00742	20	0.00916539	11.4421	26.8576	34016.1	0.246319
P00747	1	0.000519682	0.05	1.2564	0	0.197661
P00749	1	0.000543623	0.02381	1.49893	0	0.19849
P00750	2	0.00106331	0.07381	2.75533	421.52	0.217466
P01008	1	0.000543623	0.02381	1.49893	0	0.19849
P01009	1	0.00800597	0.01786	1.46647	0	0.223181
P01011	1	0.00991876	0.00962	1.28552	0	0.233931
P01023	2	0.00272969	0.12674	3.52628	2117.72	0.217923
P01024	1	0.000990012	0.08333	1.43401	0	0.210366
P01042	1	0.000543623	0.02381	1.49893	0	0.19849
P01100	5	0.179068	0.09797	5.78604	4932.61	0.307692
P01106	11	0.278004	1.59426	11.5086	21398.8	0.295926
P01241	1	0.0169966	0.00943	1.18985	0	0.253095
P01243	1	0.0461533	0.00571	1.46866	0	0.256267
P01375	23	0.102749	13.1332	29.6149	28568.2	0.282883
P01574	1	0.055096	0.00588	1.39377	0	0.258427
P01579	26	0.144459	15.4669	34.0088	27455.2	0.303853
P01584	2	0.103353	0.01588	2.50941	0	0.273267
P01589	1	0.055096	0.00588	1.39377	0	0.258427
P01871	1	0.0145491	0.04545	1.0347	0	0.224299
P01891	1	0.0305346	0.00452	1.59838	0	0.257543
P02452	1	3.35e-05	0.11111	1.77265	0	0.159261
P02458	1	3.35e-05	0.11111	1.77265	0	0.159261
P02462	1	3.35e-05	0.11111	1.77265	0	0.159261
P02545	2	0.0766879	0.01024	3.06704	6825.46	0.2882
P02671	1	0.000543623	0.02381	1.49893	0	0.19849
P02675	1	0.000543623	0.02381	1.49893	0	0.19849
P02686	1	0.0305346	0.00452	1.59838	0	0.257543
P02741	1	0.055096	0.00588	1.39377	0	0.258427
P02743	2	0.000259489	0.5	2.9987	138.685	0.180609
P02749	1	0.000519682	0.05	1.2564	0	0.197661
P02751	2	0.00205257	0.27778	3.37702	3598.9	0.21376
P02753	4	0.0127442	2.24359	5.66024	4467.78	0.239618
P02760	1	0.000543623	0.02381	1.49893	0	0.19849
P02766	1	0.000722603	0.25	1.52621	0	0.193322
P02768	6	0.0390266	0.58068	7.6783	23213.1	0.263778
P02774	12	0.0174604	7.50311	17.918	16445.7	0.266366
P02776	1	5.91e-05	0.08333	1.20667	0	0.171642
P02778	2	0.103353	0.01588	2.50941	0	0.273267
P02787	1	0.000209611	0.14286	1.53362	0	0.188417
P02794	1	0.0482574	0.01	1.11564	0	0.256347
P02795	1	0.00269622	0.01563	1.75363	0	0.217523
P02818	5	0.00025413	3.66667	8.76351	6111.37	0.190871
P03372	14	0.503951	0.29178	12.6509	13925.1	0.315429
P03951	1	0.000543623	0.02381	1.49893	0	0.19849
P04003	4	0.00184034	1.625	5.19221	2713.57	0.2119
P04004	1	0.0305346	0.00452	1.59838	0	0.257543
P04049	1	0.0305346	0.00452	1.59838	0	0.257543
P04062	1	0.00346689	0.16667	1.31249	0	0.209117
P04070	12	0.00104277	5.89881	15.8674	6788.01	0.207181
P04114	1	0.000405696	0.5	1.94161	0	0.171074
P04141	1	0.055096	0.00588	1.39377	0	0.258427
P04150	12	0.462747	0.23347	10.6543	10825.6	0.313696
P04278	64	0.047552	55.9769	113.191	101271	0.277946
P04279	1	0.0305346	0.00452	1.59838	0	0.257543
P04350	1	0.055096	0.00588	1.39377	0	0.258427
P04637	11	0.264165	0.4913	11.3693	39040.4	0.315429
P04733	1	0.00269622	0.01563	1.75363	0	0.217523
P04798	2	0.0230438	1.07692	2.99031	1655	0.239583
P05023	1	0.0305346	0.00452	1.59838	0	0.257543
P05060	1	0.00254106	0.06667	1.29734	0	0.21448
P05091	1	0.0110925	0.02439	1.55549	0	0.230995
P05106	1	0.0110925	0.02439	1.55549	0	0.230995
P05107	2	0.0306331	1.00452	4.25611	1655	0.257623
P05108	6	0.061144	2.96405	8.54749	5433.93	0.264368
P05113	1	0.0081909	0.03846	1.23463	0	0.233075
P05114	1	0.0305346	0.00452	1.59838	0	0.257543
P05121	1	0.000543623	0.02381	1.49893	0	0.19849
P05129	1	0.00201911	0.16667	1.60438	0	0.213265
P05141	1	0.055096	0.00588	1.39377	0	0.258427
P05154	3	0.00112243	0.15714	3.962	778.227	0.217608
P05155	1	0.000543623	0.02381	1.49893	0	0.19849
P05161	2	0.0267108	0.10833	2.15865	400.785	0.243029
P05186	4	0.000334634	3.5	8.56491	4962	0.180984
P05198	1	0.0305346	0.00452	1.59838	0	0.257543
P05204	1	0.0305346	0.00452	1.59838	0	0.257543
P05362	1	0.055096	0.00588	1.39377	0	0.258427
P05388	1	0.0461533	0.00571	1.46866	0	0.256267
P05412	8	0.217812	0.35398	9.14288	10697.4	0.314291
P05452	1	0.00859635	0.05556	0.98903	0	0.237181
P05546	1	0.000543623	0.02381	1.49893	0	0.19849
P05556	3	0.0433249	0.06414	4.23427	7305.31	0.274764
P05771	20	0.0421455	9.16667	22.7397	2445.65	0.250302
P05783	1	0.0305346	0.00452	1.59838	0	0.257543
P05937	4	0.0059155	2.83333	6.90686	3370.88	0.228698
P05981	1	0.000520307	0.09091	1.17053	0	0.190345
P06127	1	0.0305346	0.00452	1.59838	0	0.257543
P06213	2	0.0306331	1.00452	4.25611	1655	0.257623
P06239	1	0.0305346	0.00452	1.59838	0	0.257543
P06241	2	0.027103	0.06346	2.09614	733.679	0.237113
P06400	6	0.217323	0.10387	5.88343	12033.3	0.312689
P06401	3	0.0753473	0.0716	2.81112	428.631	0.270059
P06454	1	0.0482574	0.01	1.11564	0	0.256347
P06493	3	0.0517925	0.14333	3.66094	2223.81	0.26157
P06730	1	0.0305346	0.00452	1.59838	0	0.257543
P06737	1	0.0461533	0.00571	1.46866	0	0.256267
P06746	1	0.0305346	0.00452	1.59838	0	0.257543
P06748	2	0.0282975	0.06227	2.29229	1198.91	0.247386
P06753	1	0.0461533	0.00571	1.46866	0	0.256267
P06756	2	0.00381631	0.38333	2.70041	424.831	0.234994
P07093	1	0.000543623	0.02381	1.49893	0	0.19849
P07199	1	0.00561661	0.01351	1.60524	0	0.233075
P07204	2	0.000602749	0.10714	2.7056	0	0.198609
P07225	8	0.00138353	2.32381	10.6194	9631.6	0.219019
P07237	1	1.69e-06	0.33333	2.22854	0	0.138
P07339	2	0.00271063	0.21563	3.55694	4608.51	0.221806
P07355	1	0.0305346	0.00452	1.59838	0	0.257543
P07359	1	0.000543623	0.02381	1.49893	0	0.19849
P07437	1	0.055096	0.00588	1.39377	0	0.258427
P07585	1	0.0058259	0.04348	1.23997	0	0.220535
P07711	1	0.047797	0.01	1.05744	0	0.256704
P07766	1	0.00328558	0.07692	1.25588	0	0.216584
P07858	1	1.44e-05	0.2	1.80332	0	0.160294
P07900	2	0.0856306	0.01041	2.99214	4510.72	0.291037
P07942	1	0.00561661	0.01351	1.60524	0	0.233075
P07996	1	0.000543623	0.02381	1.49893	0	0.19849
P08034	1	0.0305346	0.00452	1.59838	0	0.257543
P08047	7	0.322683	0.09133	7.24481	7357.93	0.31334
P08100	2	0.0475312	0.01396	2.78823	0	0.270632
P08107	1	0.055096	0.00588	1.39377	0	0.258427
P08123	2	0.00272969	0.12674	3.52628	2117.72	0.217923
P08238	1	0.055096	0.00588	1.39377	0	0.258427
P08253	1	0.000207158	0.11111	1.72829	0	0.182882
P08254	2	0.00307873	0.16111	3.07867	2434.31	0.227254
P08514	1	0.000543623	0.02381	1.49893	0	0.19849
P08559	1	0.0110925	0.02439	1.55549	0	0.230995
P08572	1	3.35e-05	0.11111	1.77265	0	0.159261
P08621	1	0.0461533	0.00571	1.46866	0	0.256267
P08648	1	0.00287158	0.05	1.35038	0	0.223512
P08670	3	0.101576	1.0116	5.13113	3254.61	0.282835
P08684	2	0.0479511	1.01	3.57316	1655	0.256784
P08709	11	0.00917641	4.91667	14.3723	17038.4	0.23506
P08833	2	0.0720555	0.03971	1.40005	0	0.251901
P09086	2	0.0483661	0.17667	2.62014	1364.29	0.257263
P09172	2	0.00194167	1.5	4.16334	1655	0.19556
P09237	1	0.00287158	0.05	1.35038	0	0.223512
P09429	2	0.0856306	0.01041	2.99214	4510.72	0.291037
P09455	10	0.0701522	3.38333	9.58258	6736.01	0.24746
P09466	1	0.0461533	0.00571	1.46866	0	0.256267
P09603	1	0.0058259	0.04348	1.23997	0	0.220535
P09651	2	0.00159012	0.59091	3.20594	43.1766	0.198252
P09668	1	1.44e-05	0.2	1.80332	0	0.160294
P09769	1	0.0451717	0.01587	0.83456	0	0.263904
P09874	3	0.129192	0.03969	3.35405	243.329	0.284146
P09913	2	0.0372294	0.07763	1.39093	30.7002	0.235428
P09914	1	0.0567005	0.01136	0.82292	0	0.255713
P09917	11	0.0165921	8.77692	18.9071	13778.9	0.255162
P0C1Z6	1	0.00800597	0.01786	1.46647	0	0.223181
P0C869	1	0.00269622	0.01563	1.75363	0	0.217523
P0C870	1	0.00269622	0.01563	1.75363	0	0.217523
P10109	2	0.00378282	0.41667	3.08455	344.614	0.209541
P10145	1	0.055096	0.00588	1.39377	0	0.258427
P10244	1	0.0482574	0.01	1.11564	0	0.256347
P10275	7	0.238148	0.1148	7.23875	7952.43	0.302687
P10276	7	0.248365	0.10761	7.3297	16672.7	0.327661
P10301	2	0.0269154	0.01905	2.47536	84.2964	0.25871
P10415	3	0.05745	0.02357	4.07374	2725.12	0.276969
P10451	20	0.0506447	12.145	29.6145	54213	0.2878
P10588	1	0.047797	0.01	1.05744	0	0.256704
P10589	1	0.047797	0.01	1.05744	0	0.256704
P10599	2	0.0569721	0.11699	2.8051	1030.61	0.259277
P10636	1	0.0169966	0.00943	1.18985	0	0.253095
P10646	1	0.000519682	0.05	1.2564	0	0.197661
P10721	1	0.0305346	0.00452	1.59838	0	0.257543
P10745	2	0.00760729	1.14286	3.32346	1655	0.23216
P10746	1	0.0050736	0.25	1.08006	0	0.223693
P10809	1	0.000315927	0.25	1.77206	0	0.18
P10827	9	0.273209	0.24253	7.37372	3388.96	0.29017
P10828	5	0.197738	0.07606	4.72925	740.354	0.289308
P10912	1	0.0262994	0.02381	0.90284	0	0.243422
P10914	5	0.137938	0.15182	5.37552	3086.46	0.283465
P11021	1	0.055096	0.00588	1.39377	0	0.258427
P11142	3	0.0876507	0.21041	4.11667	5451.44	0.291395
P11171	3	0.0785819	0.06906	4.29321	9312.01	0.290679
P11387	1	0.0262994	0.02381	0.90284	0	0.243422
P11388	2	0.0338202	0.08145	2.85426	1289.64	0.262649
P11473	63	0.796673	22.7783	62.3708	102165	0.358442
P11474	1	0.0284342	0.01754	0.95997	0	0.241787
P11498	4	0.00437167	3.14286	7.95238	4962	0.223151
P11684	1	0.000209611	0.14286	1.53362	0	0.188417
P11802	2	0.0465866	0.17238	3.17123	2318.96	0.257984
P11831	3	0.112503	0.03922	3.34683	2027.47	0.283271
P11912	1	0.00800597	0.01786	1.46647	0	0.223181
P11926	1	0.0461533	0.00571	1.46866	0	0.256267
P12004	3	0.0732476	0.09528	3.24707	1761.06	0.259561
P12236	1	0.055096	0.00588	1.39377	0	0.258427
P12259	4	0.00120088	0.28214	5.02369	778.227	0.217923
P12270	1	0.055096	0.00588	1.39377	0	0.258427
P12277	1	0.055096	0.00588	1.39377	0	0.258427
P12755	3	0.114503	0.04274	3.58637	863.143	0.284292
P12757	4	0.114949	0.16774	5.30575	11784.5	0.285813
P12814	1	0.0251049	0.025	0.7067	0	0.233371
P12830	1	0.00800597	0.01786	1.46647	0	0.223181
P12882	1	0.0145491	0.04545	1.0347	0	0.224299
P12931	6	0.15843	0.39771	6.39517	12024.9	0.308093
P12956	2	0.0724527	0.02952	2.37151	0	0.264791
P12980	2	0.0631019	0.02374	2.86024	999.36	0.263443
P13010	2	0.029585	0.10073	2.15872	415.999	0.248201
P13164	1	0.0567005	0.01136	0.82292	0	0.255713
P13236	1	0.0482574	0.01	1.11564	0	0.256347
P13349	1	0.00800597	0.01786	1.46647	0	0.223181
P13500	1	0.055096	0.00588	1.39377	0	0.258427
P13569	2	0.0306897	0.25452	3.27661	2156.68	0.257823
P13631	2	0.0762311	0.02754	2.01741	0	0.260255
P13639	1	0.0169966	0.00943	1.18985	0	0.253095
P13640	1	0.00269622	0.01563	1.75363	0	0.217523
P13645	1	0.0461533	0.00571	1.46866	0	0.256267
P13671	1	0.000543623	0.02381	1.49893	0	0.19849
P13674	1	0.015763	0.09091	0.71715	0	0.228382
P13686	1	0.00287158	0.05	1.35038	0	0.223512
P13726	2	0.00103999	0.14091	2.42693	0	0.202124
P13798	1	0.00269622	0.01563	1.75363	0	0.217523
P14136	1	0.0305346	0.00452	1.59838	0	0.257543
P14151	1	0.0305346	0.00452	1.59838	0	0.257543
P14316	1	0.055096	0.00588	1.39377	0	0.258427
P14373	1	0.00561661	0.01351	1.60524	0	0.233075
P14598	2	0.0329243	0.05452	2.74993	73.0983	0.258508
P14618	1	0.00269622	0.01563	1.75363	0	0.217523
P14625	4	0.125785	0.55973	4.15091	3313.61	0.259887
P14672	1	0.000739824	0.33333	1.82633	0	0.171127
P14780	1	0.000207158	0.11111	1.72829	0	0.182882
P14859	4	0.0938537	0.44254	5.22676	8327.68	0.280488
P14866	1	0.00991876	0.00962	1.28552	0	0.233931
P14902	1	0.0081909	0.03846	1.23463	0	0.233075
P14921	2	0.103353	0.01588	2.50941	0	0.273267
P15036	2	0.104958	0.02136	1.93857	0	0.269268
P15056	1	0.0305346	0.00452	1.59838	0	0.257543
P15104	8	0.00786518	6	13.7025	14923	0.237419
P15153	2	0.0315293	0.10452	3.2113	1931.2	0.260173
P15172	6	0.211388	0.08077	7.06292	18633.1	0.329815
P15173	1	0.00800597	0.01786	1.46647	0	0.223181
P15260	1	0.0081909	0.03846	1.23463	0	0.233075
P15309	1	0.00269622	0.01563	1.75363	0	0.217523
P15311	1	0.0305346	0.00452	1.59838	0	0.257543
P15336	4	0.13574	0.07387	4.9999	3648.82	0.290884
P15382	1	0.0305346	0.00452	1.59838	0	0.257543
P15538	1	0.00346689	0.16667	1.31249	0	0.209117
P15559	5	0.0356279	1.88258	4.98249	1887.37	0.257623
P15692	1	0.0461533	0.00571	1.46866	0	0.256267
P15822	1	0.0461533	0.00571	1.46866	0	0.256267
P15923	56	0.141197	41.1857	82.7847	61725.4	0.287251
P15924	1	0.055096	0.00588	1.39377	0	0.258427
P15976	9	0.317691	0.2108	6.38331	965.826	0.274172
P16070	1	0.00287158	0.05	1.35038	0	0.223512
P16083	5	0.0373768	1.86859	5.24406	3813.98	0.266324
P16144	1	0.0305346	0.00452	1.59838	0	0.257543
P16152	17	0.0334034	9.36026	20.9418	16053	0.270191
P16220	2	0.0648914	0.04983	2.05756	144.783	0.259114
P16333	3	0.0278022	0.31346	3.31859	970.586	0.237181
P16401	1	0.000519682	0.05	1.2564	0	0.197661
P16403	1	0.000519682	0.05	1.2564	0	0.197661
P16455	1	0.0305346	0.00452	1.59838	0	0.257543
P16581	1	0.055096	0.00588	1.39377	0	0.258427
P17066	1	0.055096	0.00588	1.39377	0	0.258427
P17096	1	0.047797	0.01	1.05744	0	0.256704
P17174	1	0.000247876	0.25	2.01424	0	0.182459
P17252	221	0.538525	179.219	362.749	352168	0.346806
P17275	2	0.102854	0.01708	2.29159	629.92	0.275357
P17302	1	0.0305346	0.00452	1.59838	0	0.257543
P17535	1	0.0461533	0.00571	1.46866	0	0.256267
P17542	2	0.0631019	0.02374	2.86024	999.36	0.263443
P17544	2	0.0580547	0.0535	2.29253	1207.52	0.262067
P17612	1	0.055096	0.00588	1.39377	0	0.258427
P17661	2	0.00831283	0.02914	3.35887	5384.63	0.241787
P17676	7	0.2695	0.15699	6.44937	5496.74	0.301475
P17677	1	0.0305346	0.00452	1.59838	0	0.257543
P17844	2	0.0589688	0.02207	2.55835	1290.77	0.275357
P17931	1	0.000209611	0.14286	1.53362	0	0.188417
P17936	2	0.0483406	0.03381	2.55637	17915.7	0.264283
P17947	2	0.0609219	0.04936	2.63374	397.256	0.261364
P17987	2	0.0269154	0.01905	2.47536	84.2964	0.25871
P18074	12	0.0283223	8.25758	17.2138	11496.1	0.267745
P18075	2	0.0745875	0.02326	2.42864	618.742	0.268875
P18084	2	0.0120372	0.35772	2.90553	278.702	0.236335
P18206	2	0.0308826	0.33786	2.98424	482.581	0.257864
P18505	1	0.0305346	0.00452	1.59838	0	0.257543
P18507	1	0.0305346	0.00452	1.59838	0	0.257543
P18615	1	0.0482574	0.01	1.11564	0	0.256347
P18846	1	0.0081909	0.03846	1.23463	0	0.233075
P18847	3	0.121341	0.03862	3.8645	1867.77	0.283951
P19012	1	0.026821	0.02703	0.84908	0	0.23301
P19021	7	0.033016	4.83786	12.3561	7289.54	0.264706
P19105	1	0.055096	0.00588	1.39377	0	0.258427
P19174	2	0.00269727	0.28846	2.61189	106.969	0.205255
P19320	1	0.055096	0.00588	1.39377	0	0.258427
P19387	1	0.0340241	0.02273	0.7428	0	0.242851
P19397	1	0.0305346	0.00452	1.59838	0	0.257543
P19429	1	0.0305346	0.00452	1.59838	0	0.257543
P19438	2	0.00821557	0.09348	2.39153	353.502	0.230128
P19447	2	0.00440933	0.13095	2.33546	200.039	0.222103
P19532	3	0.0950881	0.04372	3.28003	2386.76	0.292012
P19784	2	0.00541263	0.11667	2.64771	863.766	0.241153
P19793	100	0.842973	52.145	115.373	132033	0.345288
P19838	170	0.971702	120.747	243.849	247333	0.348412
P19876	1	0.0482574	0.01	1.11564	0	0.256347
P20020	1	0.0305346	0.00452	1.59838	0	0.257543
P20073	1	0.0305346	0.00452	1.59838	0	0.257543
P20226	6	0.0963905	0.20886	5.84876	2705.09	0.271698
P20248	2	0.0130905	0.06285	2.94494	2288.92	0.238273
P20292	1	0.000940779	0.09091	1.73138	0	0.203315
P20333	1	0.0058259	0.04348	1.23997	0	0.220535
P20339	1	0.000994746	0.1	1.61292	0	0.208119
P20340	1	0.000994746	0.1	1.61292	0	0.208119
P20393	1	0.0482574	0.01	1.11564	0	0.256347
P20700	3	0.0896248	0.06589	3.57286	3565.34	0.2874
P20749	2	0.102893	0.01588	2.45121	0	0.274581
P20851	1	7.84e-05	0.125	1.06168	0	0.179688
P20929	1	0.00130043	0.09091	1.54711	0	0.196325
P21246	2	0.0269154	0.01905	2.47536	84.2964	0.25871
P21333	4	0.0814032	0.19253	6.42504	25385.9	0.295926
P21675	4	0.0175851	0.15637	4.20195	2353.05	0.248761
P21796	1	0.00189399	0.05882	1.22617	0	0.212744
P21810	1	0.0058259	0.04348	1.23997	0	0.220535
P21926	1	0.0305346	0.00452	1.59838	0	0.257543
P21980	1	0.0461533	0.00571	1.46866	0	0.256267
P22004	1	0.0284342	0.01754	0.95997	0	0.241787
P22392	3	0.0288093	0.07787	3.70153	1004.22	0.265427
P22413	1	0.00173691	0.5	1.92345	0	0.204874
P22415	1	0.00328558	0.07692	1.25588	0	0.216584
P22570	4	0.00557186	2.75	6.87352	3456.14	0.219483
P22681	1	0.0305346	0.00452	1.59838	0	0.257543
P22736	3	0.123182	0.04225	2.71076	64.9241	0.2687
P22891	1	0.000543623	0.02381	1.49893	0	0.19849
P23142	1	0.00561661	0.01351	1.60524	0	0.233075
P23246	1	0.055096	0.00588	1.39377	0	0.258427
P23396	1	0.055096	0.00588	1.39377	0	0.258427
P23409	1	0.00800597	0.01786	1.46647	0	0.223181
P23443	1	0.0169966	0.00943	1.18985	0	0.253095
P23458	1	0.0305346	0.00452	1.59838	0	0.257543
P23508	4	0.0231836	0.19742	5.06149	3235.77	0.265427
P23677	1	0.0305346	0.00452	1.59838	0	0.257543
P23743	4	0.00966303	2.5	6.00448	3463.95	0.238892
P23769	1	0.047797	0.01	1.05744	0	0.256704
P23771	1	0.0469505	0.01471	0.69335	0	0.246282
P24046	1	0.0305346	0.00452	1.59838	0	0.257543
P24071	1	0.0169966	0.00943	1.18985	0	0.253095
P24158	2	0.0519792	0.04919	2.70863	1016.73	0.261281
P24385	1	0.0284342	0.01754	0.95997	0	0.241787
P24522	1	0.047797	0.01	1.05744	0	0.256704
P24588	1	0.0305346	0.00452	1.59838	0	0.257543
P24593	2	0.0034152	0.07381	2.84931	0	0.22741
P24864	5	0.188065	0.12134	3.52424	0	0.263443
P24928	9	0.220516	0.42867	8.0147	10602.7	0.272503
P24941	3	0.0580701	0.05379	4.14362	8213.69	0.273087
P25025	1	0.0169966	0.00943	1.18985	0	0.253095
P25054	1	0.0169966	0.00943	1.18985	0	0.253095
P25098	2	0.0329243	0.05452	2.74993	73.0983	0.258508
P25116	1	0.000543623	0.02381	1.49893	0	0.19849
P25205	1	0.00175192	0.0625	1.34814	0	0.197213
P25445	1	0.0305346	0.00452	1.59838	0	0.257543
P25685	1	0.00202012	0.2	1.12452	0	0.204874
P25705	1	0.00269622	0.01563	1.75363	0	0.217523
P25774	1	1.44e-05	0.2	1.80332	0	0.160294
P25786	1	0.000440568	0.1	1.6161	0	0.183714
P25788	1	0.00561661	0.01351	1.60524	0	0.233075
P25963	3	0.148525	0.03176	3.34398	430.606	0.29524
P26010	1	0.0305346	0.00452	1.59838	0	0.257543
P26367	1	0.0567005	0.01136	0.82292	0	0.255713
P26641	2	0.00156842	0.59091	3.21035	26.7982	0.196371
P27348	1	0.0469505	0.01471	0.69335	0	0.246282
P27352	1	0.000209611	0.14286	1.53362	0	0.188417
P27361	4	0.0760851	0.11421	4.96964	5130.48	0.28815
P27635	1	0.0305346	0.00452	1.59838	0	0.257543
P27694	1	0.0567005	0.01136	0.82292	0	0.255713
P27695	1	0.000940779	0.09091	1.73138	0	0.203315
P27708	2	0.0720926	0.01532	2.58362	2452.01	0.283513
P27986	2	0.00269727	0.28846	2.61189	106.969	0.205255
P27987	1	0.0305346	0.00452	1.59838	0	0.257543
P28065	1	0.0284342	0.01754	0.95997	0	0.241787
P28069	2	0.05426	0.09921	1.61855	36.0437	0.264326
P28223	1	0.000445959	0.125	1.71938	0	0.191889
P28288	1	0.000134717	0.08333	1.76607	0	0.178065
P28329	1	0.0305346	0.00452	1.59838	0	0.257543
P28370	2	0.0163057	0.18831	2.2681	0	0.224573
P28472	1	0.0305346	0.00452	1.59838	0	0.257543
P28476	1	0.0305346	0.00452	1.59838	0	0.257543
P28482	4	0.101234	0.05483	4.67373	4911.26	0.290475
P28702	4	0.0889004	0.16437	3.39296	411.381	0.274127
P28715	1	0.00160589	0.08333	1.45194	0	0.211224
P28749	2	0.0662454	0.03274	2.47073	0	0.263736
P28799	1	0.00561661	0.01351	1.60524	0	0.233075
P29083	1	0.00620629	0.04762	0.81443	0	0.219774
P29084	1	0.00175192	0.0625	1.34814	0	0.197213
P29218	1	0.000335412	0.25	1.83709	0	0.186151
P29353	1	0.0305346	0.00452	1.59838	0	0.257543
P29372	1	0.047797	0.01	1.05744	0	0.256704
P29373	2	0.00257786	1	3.8774	3308	0.209091
P29375	1	0.0451717	0.01587	0.83456	0	0.263904
P29475	1	0.0305346	0.00452	1.59838	0	0.257543
P29590	3	0.142208	0.02571	3.64175	2183.59	0.294872
P29597	1	0.0305346	0.00452	1.59838	0	0.257543
P29692	1	0.0305346	0.00452	1.59838	0	0.257543
P29966	1	0.0305346	0.00452	1.59838	0	0.257543
P30086	1	0.0305346	0.00452	1.59838	0	0.257543
P30101	2	0.0083275	0.53846	2.96983	610.107	0.233174
P30153	3	0.0730687	0.02476	3.94403	4251.18	0.284879
P30154	2	0.0269154	0.01905	2.47536	84.2964	0.25871
P30260	1	0.0461533	0.00571	1.46866	0	0.256267
P30281	2	0.0453179	0.51587	2.80392	4959	0.264157
P30291	1	0.0461533	0.00571	1.46866	0	0.256267
P30480	4	0.0210885	0.25576	5.48353	7435.51	0.264833
P30504	1	0.00189399	0.05882	1.22617	0	0.212744
P30518	1	0.0305346	0.00452	1.59838	0	0.257543
P30530	1	2.55e-07	0.33333	2.20813	0	0.132311
P30626	1	0.00269622	0.01563	1.75363	0	0.217523
P30679	1	0.0305346	0.00452	1.59838	0	0.257543
P31314	2	0.0269154	0.01905	2.47536	84.2964	0.25871
P31431	1	0.0305346	0.00452	1.59838	0	0.257543
P31689	1	0.055096	0.00588	1.39377	0	0.258427
P31749	5	0.163275	0.08497	4.86321	7370.29	0.288502
P31751	1	0.0169966	0.00943	1.18985	0	0.253095
P32121	2	0.0426205	0.07828	1.73183	139.287	0.261199
P32519	1	0.055096	0.00588	1.39377	0	0.258427
P32780	1	0.00160589	0.08333	1.45194	0	0.211224
P32927	2	0.0329243	0.05452	2.74993	73.0983	0.258508
P33076	2	0.0647064	0.02922	2.28939	915.041	0.259683
P33991	1	0.00175192	0.0625	1.34814	0	0.197213
P34741	1	0.0305346	0.00452	1.59838	0	0.257543
P34931	1	0.055096	0.00588	1.39377	0	0.258427
P34932	3	0.0526672	0.26	3.39172	815.077	0.259033
P35222	6	0.230749	0.06025	7.39911	17086.2	0.334816
P35227	1	0.047797	0.01	1.05744	0	0.256704
P35228	2	0.0581762	0.01962	2.40116	3953.16	0.267226
P35232	3	0.131205	0.05585	2.65213	43.5285	0.269619
P35237	3	0.00112243	0.15714	3.962	778.227	0.217608
P35251	1	0.0567005	0.01136	0.82292	0	0.255713
P35269	1	0.00620629	0.04762	0.81443	0	0.219774
P35368	1	0.0305346	0.00452	1.59838	0	0.257543
P35398	1	0.0469505	0.01471	0.69335	0	0.246282
P35520	10	0.00777009	7.33333	15.8558	8748.95	0.225031
P35573	1	0.0461533	0.00571	1.46866	0	0.256267
P35579	1	0.055096	0.00588	1.39377	0	0.258427
P35580	1	0.055096	0.00588	1.39377	0	0.258427
P35606	1	0.055096	0.00588	1.39377	0	0.258427
P35609	4	0.104547	0.08642	4.37991	2045.81	0.282305
P35625	9	0.00365355	7	15.3401	8818.95	0.223784
P35637	1	0.047797	0.01	1.05744	0	0.256704
P35658	1	0.0461533	0.00571	1.46866	0	0.256267
P35869	3	0.0624627	0.1066	2.6052	749.244	0.259969
P35908	1	0.0461533	0.00571	1.46866	0	0.256267
P35968	1	0.000207158	0.11111	1.72829	0	0.182882
P36404	2	0.0269154	0.01905	2.47536	84.2964	0.25871
P36873	1	0.0385244	0.02128	0.72265	0	0.249172
P36896	1	0.0461533	0.00571	1.46866	0	0.256267
P36897	1	0.0461533	0.00571	1.46866	0	0.256267
P36956	1	0.0469505	0.01471	0.69335	0	0.246282
P37231	7	0.280207	0.12742	6.05207	1446.46	0.299295
P37288	1	0.0305346	0.00452	1.59838	0	0.257543
P38398	13	0.413374	0.35201	11.667	33900.6	0.317424
P38435	6	0.00172811	0.64805	7.97092	5505.99	0.223391
P38484	1	0.0081909	0.03846	1.23463	0	0.233075
P38646	1	0.055096	0.00588	1.39377	0	0.258427
P40145	1	0.0169966	0.00943	1.18985	0	0.253095
P40197	1	0.000543623	0.02381	1.49893	0	0.19849
P40227	2	0.0269154	0.01905	2.47536	84.2964	0.25871
P40337	5	0.0392843	0.52191	5.91436	3376.85	0.25217
P40763	2	0.0632869	0.04434	2.6284	457.606	0.266067
P40926	1	0.000247876	0.25	2.01424	0	0.182459
P41134	1	0.00800597	0.01786	1.46647	0	0.223181
P41143	1	0.0305346	0.00452	1.59838	0	0.257543
P41180	6	0.03561	3.75452	10.3854	10109.8	0.271031
P41182	3	0.0711956	0.16263	2.5936	463.164	0.261487
P41220	2	0.0329243	0.05452	2.74993	73.0983	0.258508
P41222	1	0.00269622	0.01563	1.75363	0	0.217523
P41235	8	0.172211	1.513	7.00886	3943.26	0.266581
P41279	2	0.080223	0.02588	2.53658	773.122	0.271698
P41594	1	0.0305346	0.00452	1.59838	0	0.257543
P41970	1	0.00800597	0.01786	1.46647	0	0.223181
P42224	1	0.0451717	0.01587	0.83456	0	0.263904
P42226	2	0.0835301	0.02343	2.35374	288.132	0.267485
P42229	1	0.0169966	0.00943	1.18985	0	0.253095
P42261	1	0.0305346	0.00452	1.59838	0	0.257543
P42262	1	0.0305346	0.00452	1.59838	0	0.257543
P42574	1	0.00991876	0.00962	1.28552	0	0.233931
P42684	1	0.00991876	0.00962	1.28552	0	0.233931
P42771	1	1.45e-06	0.33333	2.28472	0	0.13881
P42858	3	0.0516567	0.15762	3.63051	3620.83	0.258952
P43005	2	0.030634	0.25452	3.80969	6608	0.257864
P43119	1	0.0305346	0.00452	1.59838	0	0.257543
P43243	2	0.0607126	0.0194	2.99901	2179.45	0.265512
P43354	1	0.047797	0.01	1.05744	0	0.256704
P43355	1	0.0200921	0.02703	1.00207	0	0.246062
P43364	3	0.00512558	0.33333	4.27868	5034.4	0.239965
P43405	1	0.0305346	0.00452	1.59838	0	0.257543
P43694	1	0.0469505	0.01471	0.69335	0	0.246282
P45379	1	0.0305346	0.00452	1.59838	0	0.257543
P45452	2	0.0484646	0.12111	2.84394	5415.87	0.257663
P45973	3	0.0616573	0.09744	3.11113	2232.3	0.259195
P46013	1	0.0305346	0.00452	1.59838	0	0.257543
P46108	1	0.0461533	0.00571	1.46866	0	0.256267
P46531	7	0.133735	0.64562	9.93642	44474.2	0.30219
P46695	1	0.00991876	0.00962	1.28552	0	0.233931
P46734	1	0.0461533	0.00571	1.46866	0	0.256267
P46736	1	0.00175192	0.0625	1.34814	0	0.197213
P46934	5	0.0600294	0.52804	5.41744	3115.95	0.26857
P47870	1	0.0169966	0.00943	1.18985	0	0.253095
P47872	1	0.0305346	0.00452	1.59838	0	0.257543
P47901	1	0.0305346	0.00452	1.59838	0	0.257543
P48058	1	0.0305346	0.00452	1.59838	0	0.257543
P48067	1	0.0305346	0.00452	1.59838	0	0.257543
P48436	1	0.0201661	0.04348	0.52064	0	0.217751
P48443	4	0.0916519	0.14741	4.07689	1168.41	0.279023
P48551	1	0.0305346	0.00452	1.59838	0	0.257543
P48552	2	0.0929687	0.02587	1.892	0	0.279494
P48634	1	1.69e-06	0.33333	2.22854	0	0.138
P48643	2	0.0269154	0.01905	2.47536	84.2964	0.25871
P48729	2	0.0269154	0.01905	2.47536	84.2964	0.25871
P49023	2	0.0173446	0.34277	2.57571	353.081	0.253405
P49137	2	0.00894675	0.10877	3.19785	867.252	0.231188
P49190	1	0.000134717	0.08333	1.76607	0	0.178065
P49336	13	0.337162	0.4672	8.42735	2626.16	0.275541
P49368	2	0.0269154	0.01905	2.47536	84.2964	0.25871
P49407	2	0.0111374	0.12222	2.28637	247.803	0.244536
P49427	1	0.00117847	0.09091	1.44658	0	0.186319
P49450	1	0.00199806	0.03846	1.38944	0	0.196558
P49454	1	0.047797	0.01	1.05744	0	0.256704
P49591	1	0.00991876	0.00962	1.28552	0	0.233931
P49639	1	0.00800597	0.01786	1.46647	0	0.223181
P49674	1	0.0169966	0.00943	1.18985	0	0.253095
P49711	1	0.0081909	0.03846	1.23463	0	0.233075
P49715	2	0.0724527	0.02952	2.37151	0	0.264791
P49716	1	0.0461533	0.00571	1.46866	0	0.256267
P49757	1	0.0305346	0.00452	1.59838	0	0.257543
P49759	1	0.0482574	0.01	1.11564	0	0.256347
P49789	1	0.000315927	0.25	1.77206	0	0.18
P49795	1	0.0305346	0.00452	1.59838	0	0.257543
P49796	1	0.0461533	0.00571	1.46866	0	0.256267
P49802	1	0.0305346	0.00452	1.59838	0	0.257543
P49815	3	0.0287874	0.16191	4.12265	1038.51	0.259195
P49840	1	0.0305346	0.00452	1.59838	0	0.257543
P49841	4	0.160218	0.03367	5.42078	15133.4	0.320744
P49848	3	0.0119685	0.14286	2.59671	0	0.23
P49913	1	0.0451717	0.01587	0.83456	0	0.263904
P50052	1	0.000207158	0.11111	1.72829	0	0.182882
P50120	1	0.000226263	0.5	1.7988	0	0.1656
P50281	1	0.000207158	0.11111	1.72829	0	0.182882
P50402	1	0.0482574	0.01	1.11564	0	0.256347
P50452	2	0.00106331	0.07381	2.75533	421.52	0.217466
P50502	1	0.000543623	0.02381	1.49893	0	0.19849
P50549	1	0.0284342	0.01754	0.95997	0	0.241787
P50553	1	0.00800597	0.01786	1.46647	0	0.223181
P50570	2	0.0404534	0.01414	2.88389	2640.82	0.270103
P50613	2	0.0467776	0.09921	2.28651	560.17	0.266538
P50750	1	0.055096	0.00588	1.39377	0	0.258427
P50876	1	0.000601885	0.04545	1.67145	0	0.194366
P50990	2	0.0269154	0.01905	2.47536	84.2964	0.25871
P50991	2	0.0269154	0.01905	2.47536	84.2964	0.25871
P51116	1	0.000440568	0.1	1.6161	0	0.183714
P51449	1	0.0262994	0.02381	0.90284	0	0.243422
P51511	1	5.91e-05	0.08333	1.20667	0	0.171642
P51513	1	0.0340241	0.02273	0.7428	0	0.242851
P51522	1	0.0461533	0.00571	1.46866	0	0.256267
P51531	29	0.462906	8.25049	23.8162	10044.2	0.296934
P51532	88	1	32.5297	80.7265	102063	0.343497
P51587	1	0.0461533	0.00571	1.46866	0	0.256267
P51608	4	0.144967	0.09433	3.17339	77.6453	0.268135
P51610	1	0.026821	0.02703	0.84908	0	0.23301
P51659	1	0.000940779	0.09091	1.73138	0	0.203315
P51674	1	0.0305346	0.00452	1.59838	0	0.257543
P51681	1	9.94e-05	0.25	2.21131	0	0.170265
P51811	1	0.0305346	0.00452	1.59838	0	0.257543
P51843	1	0.0200921	0.02703	1.00207	0	0.246062
P51959	1	0.0169966	0.00943	1.18985	0	0.253095
P52272	1	0.055096	0.00588	1.39377	0	0.258427
P52292	1	0.00187611	0.11111	1.41133	0	0.198514
P52294	1	0.055096	0.00588	1.39377	0	0.258427
P52565	1	0.025127	0.02	1.14282	0	0.239306
P52597	1	0.055096	0.00588	1.39377	0	0.258427
P52630	5	0.182422	0.1133	3.53752	288.391	0.266452
P52655	1	0.00295876	0.04762	0.89876	0	0.214286
P52657	1	0.00295876	0.04762	0.89876	0	0.214286
P52732	1	0.0482574	0.01	1.11564	0	0.256347
P52757	1	0.00175192	0.0625	1.34814	0	0.197213
P52926	1	0.055096	0.00588	1.39377	0	0.258427
P52945	1	0.00800597	0.01786	1.46647	0	0.223181
P53365	1	0.0110925	0.02439	1.55549	0	0.230995
P53420	1	3.35e-05	0.11111	1.77265	0	0.159261
P53999	1	0.00280344	0.04762	0.88352	0	0.20574
P54132	1	0.00199806	0.03846	1.38944	0	0.196558
P54253	4	0.0904392	0.11291	4.76102	4796.58	0.277573
P54278	2	0.0666192	0.02098	2.10844	1825.4	0.26857
P54578	1	0.000601885	0.04545	1.67145	0	0.194366
P54646	2	0.00279553	0.56667	2.89294	75.0056	0.214536
P54792	1	0.0461533	0.00571	1.46866	0	0.256267
P54819	1	0.00269622	0.01563	1.75363	0	0.217523
P55036	1	0.00800597	0.01786	1.46647	0	0.223181
P55042	1	0.0305346	0.00452	1.59838	0	0.257543
P55055	6	0.24291	0.09193	5.56382	740.354	0.296721
P55072	1	0.00991876	0.00962	1.28552	0	0.233931
P55085	1	0.000543623	0.02381	1.49893	0	0.19849
P55157	2	0.00715507	1.25	3.36321	1655	0.206355
P55273	6	0.00764204	4.25	9.77898	5136.35	0.228824
P55345	2	0.0740964	0.03381	1.96028	0	0.26547
P56279	1	0.00280344	0.04762	0.88352	0	0.20574
P56524	2	0.0960544	0.02	2.17308	151.632	0.272682
P56537	3	0.0494252	0.07278	4.01439	1577.9	0.273855
P56545	1	0.025127	0.02	1.14282	0	0.239306
P56915	1	0.0461533	0.00571	1.46866	0	0.256267
P57057	1	0.00269622	0.01563	1.75363	0	0.217523
P57078	2	0.0329243	0.05452	2.74993	73.0983	0.258508
P57727	1	0.047797	0.01	1.05744	0	0.256704
P57729	1	0.0461533	0.00571	1.46866	0	0.256267
P58546	1	0.055096	0.00588	1.39377	0	0.258427
P60510	2	0.0720926	0.01532	2.58362	2452.01	0.283513
P60520	2	0.0470657	0.0747	2.06073	1394.84	0.273222
P60568	1	0.000547898	0.25	1.61119	0	0.19285
P60660	1	0.055096	0.00588	1.39377	0	0.258427
P60709	5	0.171512	0.084	5.40953	17003.6	0.288351
P60880	1	0.0305346	0.00452	1.59838	0	0.257543
P60953	2	0.0315293	0.10452	3.2113	1931.2	0.260173
P60981	1	0.00269622	0.01563	1.75363	0	0.217523
P60983	1	0.0305346	0.00452	1.59838	0	0.257543
P61006	1	0.000994746	0.1	1.61292	0	0.208119
P61077	1	0.055096	0.00588	1.39377	0	0.258427
P61086	1	0.055096	0.00588	1.39377	0	0.258427
P61088	1	0.000601885	0.04545	1.67145	0	0.194366
P61106	1	0.000994746	0.1	1.61292	0	0.208119
P61201	1	0.047797	0.01	1.05744	0	0.256704
P61218	2	0.0652814	0.06016	1.17195	0	0.246319
P61224	1	0.0567005	0.01136	0.82292	0	0.255713
P61244	1	0.0461533	0.00571	1.46866	0	0.256267
P61289	1	0.0284342	0.01754	0.95997	0	0.241787
P61296	2	0.0385406	0.02238	3.06485	3562.91	0.263108
P61586	1	0.0305346	0.00452	1.59838	0	0.257543
P61626	1	0.055096	0.00588	1.39377	0	0.258427
P61758	1	0.0169966	0.00943	1.18985	0	0.253095
P61764	1	0.0305346	0.00452	1.59838	0	0.257543
P61978	1	0.00561661	0.01351	1.60524	0	0.233075
P61981	3	0.0415206	0.11008	3.73896	2134.08	0.271564
P62070	1	0.0461533	0.00571	1.46866	0	0.256267
P62136	3	0.100693	0.04658	2.74707	573.539	0.289713
P62140	1	0.0385244	0.02128	0.72265	0	0.249172
P62158	2	0.0631019	0.02374	2.86024	999.36	0.263443
P62195	3	0.102057	0.10921	2.67599	36.0437	0.279635
P62241	1	0.055096	0.00588	1.39377	0	0.258427
P62330	1	0.0346547	0.02564	0.64358	0	0.248201
P62495	2	0.0269154	0.01905	2.47536	84.2964	0.25871
P62714	106	0.299761	60.3875	129.8	143113	0.338789
P62736	5	0.0918621	0.20576	7.34032	29912.5	0.297574
P62745	3	0.0290346	0.21905	3.6376	1160.45	0.260377
P62760	1	0.00561661	0.01351	1.60524	0	0.233075
P62820	2	0.000997964	0.6	4.00234	3308	0.208223
P62826	1	0.0385244	0.02128	0.72265	0	0.249172
P62988	1	0.0305346	0.00452	1.59838	0	0.257543
P62993	13	0.184292	1.01036	15.9066	57834	0.298701
P63000	1	0.0305346	0.00452	1.59838	0	0.257543
P63104	2	0.0315673	0.25452	2.70008	419.864	0.261529
P63151	2	0.0269154	0.01905	2.47536	84.2964	0.25871
P63165	2	0.0317197	0.09447	2.21585	315.251	0.244717
P63167	2	0.000447407	0.45833	4.0041	4959	0.192022
P63244	2	0.0329243	0.05452	2.74993	73.0983	0.258508
P63261	4	0.0765405	0.20655	5.93735	9467.56	0.273403
P63267	1	0.00269622	0.01563	1.75363	0	0.217523
P63279	1	0.00800597	0.01786	1.46647	0	0.223181
P67775	104	0.174933	66.7838	135.806	92095.5	0.30531
P67870	1	0.00328558	0.07692	1.25588	0	0.216584
P68104	1	0.00269622	0.01563	1.75363	0	0.217523
P68133	1	0.000990012	0.08333	1.43401	0	0.210366
P68400	5	0.101645	0.19016	5.48144	11749.3	0.301255
P68431	3	0.0604505	0.11233	3.5605	2595.94	0.259765
P78318	2	0.0269154	0.01905	2.47536	84.2964	0.25871
P78352	1	0.0305346	0.00452	1.59838	0	0.257543
P78368	1	0.0461533	0.00571	1.46866	0	0.256267
P78371	2	0.0269154	0.01905	2.47536	84.2964	0.25871
P78396	1	0.0169966	0.00943	1.18985	0	0.253095
P78451	1	0.0461533	0.00571	1.46866	0	0.256267
P78527	2	0.0813954	0.02969	2.29661	243.329	0.273358
P78536	2	0.00603305	0.15459	2.96826	982.506	0.224056
P78543	1	0.0305346	0.00452	1.59838	0	0.257543
P78545	1	0.055096	0.00588	1.39377	0	0.258427
P78556	1	0.055096	0.00588	1.39377	0	0.258427
P80188	1	0.055096	0.00588	1.39377	0	0.258427
P80303	1	0.00908826	0.08333	0.78399	0	0.217237
P82094	2	0.0623171	0.02488	2.42816	1738.7	0.264073
P82933	1	0.00991876	0.00962	1.28552	0	0.233931
P82980	1	0.00976442	0.125	0.69156	0	0.2105
P83916	1	0.00199806	0.03846	1.38944	0	0.196558
P84022	175	0.813984	131.409	264.584	259244	0.344498
P84101	1	0.000990012	0.08333	1.43401	0	0.210366
P84243	3	0.0666433	0.11233	3.40569	1552.42	0.261405
P98082	2	0.0766879	0.01024	3.06704	6825.46	0.2882
P98160	1	0.00561661	0.01351	1.60524	0	0.233075
P98164	4	0.00787351	0.34182	5.66055	2736.33	0.233503
P98170	2	0.0556978	0.05134	3.06521	6261.78	0.261694
P98177	1	0.0461533	0.00571	1.46866	0	0.256267
Q00005	7	0.0763576	1.84143	10.8011	16850.7	0.286902
Q00403	2	0.0736059	0.03342	1.79454	0	0.27152
Q00534	2	0.0103521	0.17628	2.98809	681.855	0.234262
Q00610	2	0.0560907	0.10588	3.00669	3018.71	0.26186
Q00613	4	0.124328	0.10407	3.33194	1361.74	0.273629
Q00653	2	0.111796	0.01725	2.21669	419.532	0.27734
Q00796	1	0.00269622	0.01563	1.75363	0	0.217523
Q00987	1	0.0469505	0.01471	0.69335	0	0.246282
Q01094	3	0.10983	0.04724	3.25658	577.866	0.279164
Q01105	1	0.0169966	0.00943	1.18985	0	0.253095
Q01196	3	0.139582	0.03159	3.41887	771.613	0.29582
Q01201	13	0.405106	0.93184	13.0331	15083.4	0.314889
Q01826	1	0.0017566	0.14286	1.2334	0	0.194846
Q01831	1	0.0385244	0.02128	0.72265	0	0.249172
Q01844	2	0.0556616	0.02452	2.7412	6980.28	0.277248
Q01955	2	0.00272969	0.12674	3.52628	2117.72	0.217923
Q01968	10	0.0175439	7.07692	16.1881	13786.3	0.262774
Q02156	1	0.0305346	0.00452	1.59838	0	0.257543
Q02224	1	0.0104763	0.05263	0.83164	0	0.199638
Q02241	1	0.00991876	0.00962	1.28552	0	0.233931
Q02363	1	0.00800597	0.01786	1.46647	0	0.223181
Q02383	1	0.0305346	0.00452	1.59838	0	0.257543
Q02535	1	0.00800597	0.01786	1.46647	0	0.223181
Q02556	4	0.132977	0.08907	4.03379	2930.67	0.276784
Q02575	1	0.00800597	0.01786	1.46647	0	0.223181
Q02742	1	0.0305346	0.00452	1.59838	0	0.257543
Q02790	1	0.000134717	0.08333	1.76607	0	0.178065
Q02809	2	0.0024091	1	2.83893	1	0.202966
Q02817	1	0.0104763	0.05263	0.83164	0	0.199638
Q02878	1	0.0110925	0.02439	1.55549	0	0.230995
Q02880	13	0.0579462	7.48636	16.5948	10319.7	0.276415
Q02952	1	0.0305346	0.00452	1.59838	0	0.257543
Q03060	2	0.0334934	0.05214	2.49714	3652.1	0.262399
Q03111	1	0.0108137	0.1	0.79373	0	0.212471
Q03112	1	0.0461533	0.00571	1.46866	0	0.256267
Q03113	2	0.0329243	0.05452	2.74993	73.0983	0.258508
Q03135	1	0.000656033	0.33333	1.59948	0	0.186571
Q03169	1	0.055096	0.00588	1.39377	0	0.258427
Q03181	2	0.0960544	0.02	2.17308	151.632	0.272682
Q04206	10	0.214685	0.22642	11.8739	41686.2	0.326113
Q04756	1	0.000543623	0.02381	1.49893	0	0.19849
Q04771	2	0.0929687	0.02587	1.892	0	0.279494
Q04864	1	0.055096	0.00588	1.39377	0	0.258427
Q04917	2	0.0753847	0.03225	1.65332	64.9241	0.25391
Q04941	1	0.00269622	0.01563	1.75363	0	0.217523
Q05066	1	0.0461533	0.00571	1.46866	0	0.256267
Q05086	1	0.00269622	0.01563	1.75363	0	0.217523
Q05209	1	0.0305346	0.00452	1.59838	0	0.257543
Q05329	1	0.000519682	0.05	1.2564	0	0.197661
Q05513	1	0.0305346	0.00452	1.59838	0	0.257543
Q05516	5	0.189256	0.1527	5.88765	6017.83	0.304916
Q05586	1	0.0305346	0.00452	1.59838	0	0.257543
Q05639	2	0.0577922	0.02151	3.14739	15743.9	0.267528
Q05655	2	0.0269154	0.01905	2.47536	84.2964	0.25871
Q06124	1	0.0305346	0.00452	1.59838	0	0.257543
Q06187	2	0.0329243	0.05452	2.74993	73.0983	0.258508
Q06190	1	0.00991876	0.00962	1.28552	0	0.233931
Q06210	1	0.0305346	0.00452	1.59838	0	0.257543
Q06323	1	0.0110925	0.02439	1.55549	0	0.230995
Q06330	2	0.0683496	0.03703	2.11771	91.5295	0.269181
Q06418	2	7.87e-05	0.45833	3.26982	4959	0.179805
Q06455	5	0.115648	0.1128	6.01095	11969.6	0.30131
Q06481	1	0.0305346	0.00452	1.59838	0	0.257543
Q06546	1	0.0469505	0.01471	0.69335	0	0.246282
Q06609	1	0.00160589	0.08333	1.45194	0	0.211224
Q07021	2	0.0856306	0.01041	2.99214	4510.72	0.291037
Q07507	1	0.00991876	0.00962	1.28552	0	0.233931
Q07617	1	0.0305346	0.00452	1.59838	0	0.257543
Q07666	1	0.026247	0.03448	0.71356	0	0.228982
Q07869	6	0.227742	0.09677	5.92468	14071.1	0.316938
Q07954	2	0.000175315	0.45	2.35554	35.106	0.184883
Q08043	4	0.102543	0.14536	3.6084	519.259	0.28025
Q08117	1	0.00561661	0.01351	1.60524	0	0.233075
Q08174	1	0.0461533	0.00571	1.46866	0	0.256267
Q08379	1	0.0169966	0.00943	1.18985	0	0.253095
Q08945	1	0.00175192	0.0625	1.34814	0	0.197213
Q08999	2	0.0223454	0.27703	1.76915	345.455	0.247017
Q09019	2	0.000521996	0.42424	3.39907	4959	0.190476
Q09028	5	0.127448	0.20558	4.58788	3305.18	0.262857
Q09472	5	0.0910226	0.1247	5.56598	3428.16	0.269181
Q0VDD7	1	0.0110925	0.02439	1.55549	0	0.230995
Q10567	1	0.00269622	0.01563	1.75363	0	0.217523
Q10570	2	0.00900973	0.09524	1.69795	0	0.222461
Q12756	1	0.047797	0.01	1.05744	0	0.256704
Q12772	2	0.0931038	0.02042	2.16201	748.17	0.271075
Q12778	1	0.0461533	0.00571	1.46866	0	0.256267
Q12802	1	0.0305346	0.00452	1.59838	0	0.257543
Q12805	2	0.00582377	0.12462	3.33353	1610.01	0.235027
Q12824	47	0.679437	13.6235	39.2694	32944.7	0.331797
Q12866	1	2.55e-07	0.33333	2.20813	0	0.132311
Q12879	1	0.0305346	0.00452	1.59838	0	0.257543
Q12888	1	0.055096	0.00588	1.39377	0	0.258427
Q12933	2	0.00584487	0.29348	3.42616	6608	0.220771
Q12962	5	0.103324	0.17986	4.06321	1800.78	0.26496
Q13009	2	0.0329243	0.05452	2.74993	73.0983	0.258508
Q13033	2	0.0269154	0.01905	2.47536	84.2964	0.25871
Q13042	1	0.0461533	0.00571	1.46866	0	0.256267
Q13045	1	0.025127	0.02	1.14282	0	0.239306
Q13064	1	0.000601885	0.04545	1.67145	0	0.194366
Q13077	1	0.00561661	0.01351	1.60524	0	0.233075
Q13085	15	0.0448155	8.91978	19.8318	14125.2	0.272997
Q13111	26	0.0352389	17.8667	36.6343	23887.7	0.244609
Q13112	2	0.0165471	0.08392	2.42414	407.627	0.228698
Q13114	1	1.9e-05	0.25	2.18619	0	0.153262
Q13127	4	0.17092	0.07266	3.30289	34.1168	0.274536
Q13131	1	0.00254106	0.06667	1.29734	0	0.21448
Q13133	4	0.150788	0.06135	4.0359	447.131	0.283951
Q13136	2	0.0269154	0.01905	2.47536	84.2964	0.25871
Q13137	1	0.026821	0.02703	0.84908	0	0.23301
Q13164	1	0.047797	0.01	1.05744	0	0.256704
Q13185	1	0.00295876	0.04762	0.89876	0	0.214286
Q13216	1	0.00189399	0.05882	1.22617	0	0.212744
Q13224	1	0.0305346	0.00452	1.59838	0	0.257543
Q13227	1	0.0482574	0.01	1.11564	0	0.256347
Q13255	1	0.0305346	0.00452	1.59838	0	0.257543
Q13263	2	0.0502555	0.04846	2.50509	2932.25	0.258669
Q13275	1	0.00269622	0.01563	1.75363	0	0.217523
Q13309	2	0.0631019	0.02374	2.86024	999.36	0.263443
Q13315	2	0.085475	0.03598	1.41601	41.5116	0.260009
Q13322	3	0.0527726	0.09466	3.28078	3225.68	0.277387
Q13330	1	0.0110925	0.02439	1.55549	0	0.230995
Q13351	6	0.222663	0.13661	4.40255	36.0338	0.266409
Q13352	41	0.195633	31.8818	66.3416	58778.9	0.300326
Q13362	2	0.0269154	0.01905	2.47536	84.2964	0.25871
Q13393	1	0.0305346	0.00452	1.59838	0	0.257543
Q13418	1	0.00254106	0.06667	1.29734	0	0.21448
Q13422	1	0.0567005	0.01136	0.82292	0	0.255713
Q13424	1	0.000601885	0.04545	1.67145	0	0.194366
Q13438	2	0.0016267	0.29091	2.74288	9.5029	0.186403
Q13443	1	0.0058259	0.04348	1.23997	0	0.220535
Q13445	1	0.0461533	0.00571	1.46866	0	0.256267
Q13484	1	0.0461533	0.00571	1.46866	0	0.256267
Q13485	2	0.0662454	0.03274	2.47073	0	0.263736
Q13489	1	0.055096	0.00588	1.39377	0	0.258427
Q13490	1	0.0058259	0.04348	1.23997	0	0.220535
Q13501	3	0.0960166	0.09905	4.03625	3904.15	0.281633
Q13503	5	0.174083	0.12231	3.43587	190.563	0.281633
Q13526	4	0.130134	0.09352	4.11101	2169.39	0.278976
Q13541	1	0.0169966	0.00943	1.18985	0	0.253095
Q13546	2	0.0609219	0.04936	2.63374	397.256	0.261364
Q13547	4	0.177759	0.06854	3.58101	1128.51	0.282353
Q13569	2	0.0929687	0.02587	1.892	0	0.279494
Q13573	37	0.354356	16.7562	39.9004	32008.5	0.326305
Q13574	1	0.0305346	0.00452	1.59838	0	0.257543
Q13608	1	0.0461533	0.00571	1.46866	0	0.256267
Q13748	1	0.055096	0.00588	1.39377	0	0.258427
Q13761	1	0.0081909	0.03846	1.23463	0	0.233075
Q13769	1	0.0305346	0.00452	1.59838	0	0.257543
Q13772	1	0.047797	0.01	1.05744	0	0.256704
Q13797	1	0.00287158	0.05	1.35038	0	0.223512
Q13813	1	0.0305346	0.00452	1.59838	0	0.257543
Q13873	2	0.030639	0.25452	2.91885	3742.58	0.259765
Q13887	2	0.0856306	0.01041	2.99214	4510.72	0.291037
Q13888	1	0.00160589	0.08333	1.45194	0	0.211224
Q13976	2	0.0334062	0.05452	2.94875	0	0.262815
Q14019	1	0.000940779	0.09091	1.73138	0	0.203315
Q14134	1	0.0305346	0.00452	1.59838	0	0.257543
Q14155	1	0.0461533	0.00571	1.46866	0	0.256267
Q14160	1	0.0385244	0.02128	0.72265	0	0.249172
Q14164	5	0.111278	0.35526	4.98422	3662.14	0.285912
Q14181	1	0.0110925	0.02439	1.55549	0	0.230995
Q14203	1	0.0251049	0.025	0.7067	0	0.233371
Q14213	1	0.0461533	0.00571	1.46866	0	0.256267
Q14240	1	1.9e-05	0.25	2.18619	0	0.153262
Q14258	1	0.00160589	0.08333	1.45194	0	0.211224
Q14315	2	0.0475312	0.01396	2.78823	0	0.270632
Q14318	1	0.00117847	0.09091	1.44658	0	0.186319
Q14344	2	0.0329243	0.05452	2.74993	73.0983	0.258508
Q14393	3	4.49e-06	2.5	6.54193	3309	0.152472
Q14457	1	0.00561661	0.01351	1.60524	0	0.233075
Q14469	2	0.0783316	0.01452	2.65582	2894.67	0.291037
Q14498	1	0.0262994	0.02381	0.90284	0	0.243422
Q14511	2	0.0541593	0.02357	2.93513	2416.24	0.261322
Q14526	1	0.0108137	0.1	0.79373	0	0.212471
Q14527	1	0.000601885	0.04545	1.67145	0	0.194366
Q14582	1	0.00269622	0.01563	1.75363	0	0.217523
Q14686	42	0.463831	16.616	41.2998	33105.7	0.321678
Q14690	1	0.055096	0.00588	1.39377	0	0.258427
Q14738	2	0.0269154	0.01905	2.47536	84.2964	0.25871
Q14765	1	0.0081909	0.03846	1.23463	0	0.233075
Q14767	1	0.00561661	0.01351	1.60524	0	0.233075
Q14789	10	0.227771	0.39815	6.19435	555.975	0.262316
Q14831	1	0.0305346	0.00452	1.59838	0	0.257543
Q14839	1	0.0567005	0.01136	0.82292	0	0.255713
Q14974	1	0.0461533	0.00571	1.46866	0	0.256267
Q14980	1	0.0262994	0.02381	0.90284	0	0.243422
Q14994	2	0.0947475	0.02471	1.75079	0	0.265385
Q14995	1	0.0482574	0.01	1.11564	0	0.256347
Q14BN4	3	0.032532	0.03256	4.08061	9237.3	0.271921
Q15014	1	0.025127	0.02	1.14282	0	0.239306
Q15025	1	0.055096	0.00588	1.39377	0	0.258427
Q15047	1	0.00199806	0.03846	1.38944	0	0.196558
Q15052	1	0.0461533	0.00571	1.46866	0	0.256267
Q15121	1	0.0305346	0.00452	1.59838	0	0.257543
Q15149	3	0.0875336	0.04642	3.84809	3242.03	0.280108
Q15155	1	0.00269622	0.01563	1.75363	0	0.217523
Q15172	2	0.0269154	0.01905	2.47536	84.2964	0.25871
Q15173	2	0.0269154	0.01905	2.47536	84.2964	0.25871
Q15233	1	0.055096	0.00588	1.39377	0	0.258427
Q15257	1	0.00991876	0.00962	1.28552	0	0.233931
Q15287	1	0.00859635	0.05556	0.98903	0	0.237181
Q15303	1	0.0482574	0.01	1.11564	0	0.256347
Q15306	1	0.055096	0.00588	1.39377	0	0.258427
Q15311	1	0.0305346	0.00452	1.59838	0	0.257543
Q15326	2	0.0745044	0.04448	1.82921	43.5285	0.259561
Q15349	1	0.0305346	0.00452	1.59838	0	0.257543
Q15393	1	0.0482574	0.01	1.11564	0	0.256347
Q15406	1	0.0482574	0.01	1.11564	0	0.256347
Q15459	2	0.0944107	0.01571	2.58431	771.613	0.280298
Q15464	1	0.0169966	0.00943	1.18985	0	0.253095
Q15466	3	0.113061	0.0529	2.89407	0	0.282112
Q15528	3	0.0882545	0.09464	1.75265	0	0.249962
Q15532	3	0.121472	0.06712	2.25914	0	0.259846
Q15542	3	0.0119685	0.14286	2.59671	0	0.23
Q15543	2	0.0402304	0.07035	1.55723	425.731	0.248948
Q15544	21	0.109457	6.93302	18.8452	15035.4	0.281633
Q15545	21	0.049443	8.24524	19.7825	8803.97	0.258993
Q15582	9	0.000590193	7	15.8	8339.57	0.189409
Q15583	1	0.0461533	0.00571	1.46866	0	0.256267
Q15596	4	0.144999	0.08147	3.51559	130.552	0.289967
Q15628	1	0.0058259	0.04348	1.23997	0	0.220535
Q15642	1	0.047797	0.01	1.05744	0	0.256704
Q15645	2	0.0269154	0.01905	2.47536	84.2964	0.25871
Q15648	68	0.828045	21.4007	53.8373	59768.4	0.326692
Q15649	1	0.047797	0.01	1.05744	0	0.256704
Q15650	2	0.102893	0.01588	2.45121	0	0.274581
Q15651	1	0.0451717	0.01587	0.83456	0	0.263904
Q15652	1	0.047797	0.01	1.05744	0	0.256704
Q15653	2	0.102893	0.01588	2.45121	0	0.274581
Q15654	2	0.014213	0.06907	2.59427	656.797	0.251061
Q15672	1	0.00800597	0.01786	1.46647	0	0.223181
Q15714	1	1.45e-06	0.33333	2.28472	0	0.13881
Q15746	1	0.0305346	0.00452	1.59838	0	0.257543
Q15772	1	0.00269622	0.01563	1.75363	0	0.217523
Q15788	9	0.342575	0.20959	8.59189	3142.09	0.31263
Q15796	8	0.216506	0.43195	8.31137	5733.99	0.300927
Q15797	3	0.10386	0.07429	2.59008	391.132	0.275908
Q15811	2	0.0341342	0.52273	3.00716	3308	0.242993
Q15819	22	0.0106152	17.8333	36.8421	26230.9	0.241224
Q15831	2	0.0913552	0.037	1.4665	0	0.258185
Q15834	3	0.033738	0.13145	4.00143	2287.54	0.256585
Q15906	1	0.025127	0.02	1.14282	0	0.239306
Q15910	1	0.0284342	0.01754	0.95997	0	0.241787
Q15911	1	0.0229731	0.03448	0.5807	0	0.236301
Q16254	1	0.0461533	0.00571	1.46866	0	0.256267
Q16342	1	0.0482574	0.01	1.11564	0	0.256347
Q16514	3	0.0119685	0.14286	2.59671	0	0.23
Q16518	1	0.000722603	0.25	1.52621	0	0.193322
Q16537	2	0.0269154	0.01905	2.47536	84.2964	0.25871
Q16539	2	0.0383529	0.02716	2.24549	1324.33	0.256704
Q16548	1	0.0567005	0.01136	0.82292	0	0.255713
Q16559	1	0.00800597	0.01786	1.46647	0	0.223181
Q16566	1	0.00991876	0.00962	1.28552	0	0.233931
Q16576	1	0.0482574	0.01	1.11564	0	0.256347
Q16589	2	0.0269154	0.01905	2.47536	84.2964	0.25871
Q16594	3	0.0119685	0.14286	2.59671	0	0.23
Q16600	1	0.000431337	0.5	1.97031	0	0.188439
Q16613	1	0.000543623	0.02381	1.49893	0	0.19849
Q16625	2	0.0506267	0.03155	2.60044	1138.21	0.281776
Q16644	1	0.00800597	0.01786	1.46647	0	0.223181
Q16658	1	0.0305346	0.00452	1.59838	0	0.257543
Q16659	1	0.0305346	0.00452	1.59838	0	0.257543
Q16665	4	0.049031	0.43948	5.39131	4289.69	0.259683
Q16666	1	0.0567005	0.01136	0.82292	0	0.255713
Q16760	1	0.0305346	0.00452	1.59838	0	0.257543
Q16778	1	0.00175192	0.0625	1.34814	0	0.197213
Q16831	1	0.0057594	0.33333	1.39946	0	0.220506
Q16881	6	0.0100368	3.86111	9.87343	4998.71	0.221568
Q32P28	3	0.0130479	2.08333	5.06971	3309	0.206432
Q3L8U1	1	0.047797	0.01	1.05744	0	0.256704
Q3ZCQ8	1	0.055096	0.00588	1.39377	0	0.258427
Q495Z4	1	0.00269622	0.01563	1.75363	0	0.217523
Q4LDE5	1	0.0461533	0.00571	1.46866	0	0.256267
Q52LR7	1	0.025127	0.02	1.14282	0	0.239306
Q53TQ3	1	0.025127	0.02	1.14282	0	0.239306
Q547Q3	1	0.0461533	0.00571	1.46866	0	0.256267
Q562F6	1	0.00991876	0.00962	1.28552	0	0.233931
Q59GV6	2	0.0269154	0.01905	2.47536	84.2964	0.25871
Q5D1E8	1	0.00269622	0.01563	1.75363	0	0.217523
Q5FBB7	2	0.0269154	0.01905	2.47536	84.2964	0.25871
Q5HYM0	1	0.00269622	0.01563	1.75363	0	0.217523
Q5JPE7	1	0.00269622	0.01563	1.75363	0	0.217523
Q5JSS2	1	0.000601885	0.04545	1.67145	0	0.194366
Q5JVS0	1	0.0305346	0.00452	1.59838	0	0.257543
Q5QJE6	1	0.047797	0.01	1.05744	0	0.256704
Q5T3J3	2	0.0015919	0.12879	3.10546	620.652	0.221776
Q5T7P8	1	0.0305346	0.00452	1.59838	0	0.257543
Q5TF85	1	0.00125104	0.14286	1.17977	0	0.197613
Q5THK1	2	0.0269154	0.01905	2.47536	84.2964	0.25871
Q5UIP0	3	0.0126844	0.15318	4.66095	4196.66	0.249887
Q5VSL9	2	0.0269154	0.01905	2.47536	84.2964	0.25871
Q5VWG9	3	0.0119685	0.14286	2.59671	0	0.23
Q63ZY3	1	0.0284342	0.01754	0.95997	0	0.241787
Q66LE6	3	0.0730687	0.02476	3.94403	4251.18	0.284879
Q68CP9	5	0.195842	0.10958	3.55348	5.60872	0.264283
Q68DZ5	1	0.0340241	0.02273	0.7428	0	0.242851
Q6DJT9	1	0.0461533	0.00571	1.46866	0	0.256267
Q6GYQ0	1	0.00800597	0.01786	1.46647	0	0.223181
Q6IBL2	1	0.0110925	0.02439	1.55549	0	0.230995
Q6MZP7	1	0.0482574	0.01	1.11564	0	0.256347
Q6N063	2	0.00472654	0.75	2.62152	249.226	0.214313
Q6NS38	1	2.96e-05	0.5	1.88608	0	0.159954
Q6NUQ1	1	0.00561661	0.01351	1.60524	0	0.233075
Q6P1J9	1	0.000990012	0.08333	1.43401	0	0.210366
Q6P1X5	3	0.0119685	0.14286	2.59671	0	0.23
Q6P2C8	2	0.0652814	0.06016	1.17195	0	0.246319
Q6P4E1	1	0.0451717	0.01587	0.83456	0	0.263904
Q6P4R8	1	0.055096	0.00588	1.39377	0	0.258427
Q6PKC3	1	0.00561661	0.01351	1.60524	0	0.233075
Q6R327	1	0.0305346	0.00452	1.59838	0	0.257543
Q6STE5	3	0.108699	0.07012	2.41458	350.256	0.279258
Q6UXB4	1	0.00269622	0.01563	1.75363	0	0.217523
Q6UXZ4	1	0.055096	0.00588	1.39377	0	0.258427
Q6VMQ6	1	0.0104763	0.05263	0.83164	0	0.199638
Q6VY07	1	0.0169966	0.00943	1.18985	0	0.253095
Q6X4W1	1	0.00561661	0.01351	1.60524	0	0.233075
Q6ZNA4	1	0.0461533	0.00571	1.46866	0	0.256267
Q6ZRS2	2	0.0733844	0.03	2.25846	413.918	0.26382
Q6ZVK8	1	0.000445959	0.125	1.71938	0	0.191889
Q6ZW76	1	0.00561661	0.01351	1.60524	0	0.233075
Q70CQ1	2	0.0234934	0.12539	1.75123	2465.58	0.242637
Q71F56	1	0.0181239	0.05556	0.4825	0	0.220977
Q71SY5	4	0.128197	0.11182	3.16313	832.348	0.268613
Q75MZ6	1	0.00269622	0.01563	1.75363	0	0.217523
Q76G19	1	0.00561661	0.01351	1.60524	0	0.233075
Q7KZF4	1	0.0200921	0.02703	1.00207	0	0.246062
Q7L2E3	1	0.0482574	0.01	1.11564	0	0.256347
Q7LFL8	1	0.0461533	0.00571	1.46866	0	0.256267
Q7RTS1	1	0.00800597	0.01786	1.46647	0	0.223181
Q7Z3B3	1	0.0461533	0.00571	1.46866	0	0.256267
Q7Z3E2	1	0.0461533	0.00571	1.46866	0	0.256267
Q7Z406	1	0.00561661	0.01351	1.60524	0	0.233075
Q7Z4G1	1	0.055096	0.00588	1.39377	0	0.258427
Q7Z6E9	1	0.000445959	0.125	1.71938	0	0.191889
Q7Z6G3	1	0.0251049	0.025	0.7067	0	0.233371
Q7Z7J5	1	0.00130043	0.09091	1.54711	0	0.196325
Q7Z7M0	1	0.00561661	0.01351	1.60524	0	0.233075
Q7Z7N5	1	0.026247	0.03448	0.71356	0	0.228982
Q86T24	1	0.0482574	0.01	1.11564	0	0.256347
Q86U42	2	0.0767926	0.03839	1.82499	116.935	0.270544
Q86U70	1	0.00800597	0.01786	1.46647	0	0.223181
Q86U86	5	0.174611	0.10969	4.17914	9.22639	0.266452
Q86UC2	1	0.0461533	0.00571	1.46866	0	0.256267
Q86UD4	1	0.0461533	0.00571	1.46866	0	0.256267
Q86UL3	1	0.00561661	0.01351	1.60524	0	0.233075
Q86UQ4	1	0.0482574	0.01	1.11564	0	0.256347
Q86VB7	1	0.0305346	0.00452	1.59838	0	0.257543
Q86VP1	1	0.026821	0.02703	0.84908	0	0.23301
Q86VX2	1	0.055096	0.00588	1.39377	0	0.258427
Q86W26	1	0.000940779	0.09091	1.73138	0	0.203315
Q86X54	1	0.00269622	0.01563	1.75363	0	0.217523
Q86X55	1	0.0284342	0.01754	0.95997	0	0.241787
Q86X83	1	0.055096	0.00588	1.39377	0	0.258427
Q86X95	1	0.0200921	0.02703	1.00207	0	0.246062
Q86XL3	2	0.0269154	0.01905	2.47536	84.2964	0.25871
Q86Y13	2	0.0488593	0.05545	2.78709	5380.64	0.258993
Q86YA9	1	0.0461533	0.00571	1.46866	0	0.256267
Q86YS3	1	0.00561661	0.01351	1.60524	0	0.233075
Q8IU54	1	0.055096	0.00588	1.39377	0	0.258427
Q8IUK7	1	0.055096	0.00588	1.39377	0	0.258427
Q8IUQ4	1	0.000601885	0.04545	1.67145	0	0.194366
Q8IV36	1	0.000440568	0.1	1.6161	0	0.183714
Q8IV45	1	0.055096	0.00588	1.39377	0	0.258427
Q8IV61	2	0.0329243	0.05452	2.74993	73.0983	0.258508
Q8IWZ6	1	0.00991876	0.00962	1.28552	0	0.233931
Q8IXK0	1	0.00561661	0.01351	1.60524	0	0.233075
Q8IXW5	3	0.0592179	0.12711	1.91224	33.6608	0.24378
Q8IY92	2	0.000521985	1.09091	3.68947	1655	0.190389
Q8IZI9	1	0.055096	0.00588	1.39377	0	0.258427
Q8IZQ8	1	0.0567005	0.01136	0.82292	0	0.255713
Q8N163	1	0.055096	0.00588	1.39377	0	0.258427
Q8N165	1	0.0058259	0.04348	1.23997	0	0.220535
Q8N2M8	2	0.091325	0.02159	2.30323	0	0.281872
Q8N2W9	1	0.0461533	0.00571	1.46866	0	0.256267
Q8N436	1	0.00800597	0.01786	1.46647	0	0.223181
Q8N4X5	1	0.0305346	0.00452	1.59838	0	0.257543
Q8N556	2	0.0329243	0.05452	2.74993	73.0983	0.258508
Q8N5D0	1	0.0121245	0.05263	0.68423	0	0.211927
Q8N668	1	0.055096	0.00588	1.39377	0	0.258427
Q8N6I1	1	0.0461533	0.00571	1.46866	0	0.256267
Q8N6Q3	1	0.00269622	0.01563	1.75363	0	0.217523
Q8N6Y0	2	0.0324376	0.04054	2.45432	714.974	0.255595
Q8N7K6	1	0.0451717	0.01587	0.83456	0	0.263904
Q8N806	1	0.0110925	0.02439	1.55549	0	0.230995
Q8NAP1	1	0.025127	0.02	1.14282	0	0.239306
Q8NBZ0	1	0.025127	0.02	1.14282	0	0.239306
Q8NCR6	1	0.00269622	0.01563	1.75363	0	0.217523
Q8ND25	1	0.000601885	0.04545	1.67145	0	0.194366
Q8NDD8	1	0.0461533	0.00571	1.46866	0	0.256267
Q8NE71	1	0.0110925	0.02439	1.55549	0	0.230995
Q8NEZ4	1	0.00269622	0.01563	1.75363	0	0.217523
Q8NFD5	2	0.0829475	0.04585	1.53649	0	0.256109
Q8NFZ5	2	0.0819169	0.03291	2.24285	347.613	0.272952
Q8NHQ8	1	0.00187203	0.14286	1.64729	0	0.209329
Q8NI35	1	0.0305346	0.00452	1.59838	0	0.257543
Q8TAF3	1	0.000739824	0.33333	1.82633	0	0.171127
Q8TAI7	1	0.0461533	0.00571	1.46866	0	0.256267
Q8TAQ2	44	0.600068	12.5281	39.0242	49096.5	0.320682
Q8TAS1	1	0.00187203	0.14286	1.64729	0	0.209329
Q8TAX0	1	0.00117847	0.09091	1.44658	0	0.186319
Q8TB72	1	0.0121245	0.05263	0.68423	0	0.211927
Q8TBA6	1	0.000994746	0.1	1.61292	0	0.208119
Q8TC92	1	0.0110925	0.02439	1.55549	0	0.230995
Q8TCU4	1	0.047797	0.01	1.05744	0	0.256704
Q8TCZ9	1	0.00199806	0.03846	1.38944	0	0.196558
Q8TD19	1	0.00175192	0.0625	1.34814	0	0.197213
Q8TE12	1	0.00800597	0.01786	1.46647	0	0.223181
Q8TEW8	1	0.0461533	0.00571	1.46866	0	0.256267
Q8TEY7	1	0.0110925	0.02439	1.55549	0	0.230995
Q8WTS6	1	0.00280344	0.04762	0.88352	0	0.20574
Q8WUH2	1	0.000940779	0.09091	1.73138	0	0.203315
Q8WUI4	1	0.0482574	0.01	1.11564	0	0.256347
Q8WV44	1	0.0305346	0.00452	1.59838	0	0.257543
Q8WWG9	1	0.0305346	0.00452	1.59838	0	0.257543
Q8WXA9	3	0.0108962	0.36806	3.94835	1594.51	0.2431
Q8WXG9	1	0.00199806	0.03846	1.38944	0	0.196558
Q8WXH2	1	0.0461533	0.00571	1.46866	0	0.256267
Q8WYA6	1	0.00287158	0.05	1.35038	0	0.223512
Q8WZ42	1	0.00269622	0.01563	1.75363	0	0.217523
Q8WZ47	1	0.0461533	0.00571	1.46866	0	0.256267
Q8WZ74	2	0.0269154	0.01905	2.47536	84.2964	0.25871
Q92482	3	0.0115701	1.625	4.27207	1755.31	0.229331
Q92547	1	0.00328558	0.07692	1.25588	0	0.216584
Q92561	2	0.0341588	0.10606	2.50887	10674.5	0.24891
Q92569	1	0.000990012	0.08333	1.43401	0	0.210366
Q92574	1	0.00187203	0.14286	1.64729	0	0.209329
Q92624	2	0.000146637	1.5	4.71936	1655	0.172987
Q92665	1	0.0110925	0.02439	1.55549	0	0.230995
Q92686	1	0.0305346	0.00452	1.59838	0	0.257543
Q92731	10	0.299797	0.27926	7.04898	1978.5	0.292735
Q92753	1	0.0262994	0.02381	0.90284	0	0.243422
Q92769	10	0.271762	0.43937	9.6258	10832.3	0.297254
Q92786	1	0.0081909	0.03846	1.23463	0	0.233075
Q92793	7	0.249289	0.11344	7.17809	7569.7	0.303019
Q92804	2	0.00900973	0.09524	1.69795	0	0.222461
Q92828	1	0.0482574	0.01	1.11564	0	0.256347
Q92830	3	0.0519902	0.10929	2.48928	405.847	0.251061
Q92831	3	0.0749645	0.05668	3.1491	1121.63	0.264579
Q92832	1	0.00561661	0.01351	1.60524	0	0.233075
Q92841	1	0.0284342	0.01754	0.95997	0	0.241787
Q92858	1	0.00800597	0.01786	1.46647	0	0.223181
Q92878	1	0.0081909	0.03846	1.23463	0	0.233075
Q92888	1	0.0305346	0.00452	1.59838	0	0.257543
Q92905	1	0.00561661	0.01351	1.60524	0	0.233075
Q92908	1	0.0469505	0.01471	0.69335	0	0.246282
Q92922	39	0.611188	7.55631	30.4734	30187.5	0.330078
Q92925	2	0.0818275	0.03136	1.96574	0	0.258145
Q92963	1	0.0461533	0.00571	1.46866	0	0.256267
Q92985	2	0.101249	0.0116	2.86243	1599.61	0.282739
Q92993	4	0.0817914	0.61679	5.74693	5837.77	0.272637
Q92997	2	0.0631499	0.01515	2.65851	1610.92	0.280535
Q93009	1	0.0482574	0.01	1.11564	0	0.256347
Q93074	23	0.35566	4.15314	13.7089	4901.98	0.278319
Q969G3	35	0.56328	6.7024	26.279	15337.3	0.317789
Q969G6	2	5.68e-05	1.5	4.43061	1655	0.172392
Q969G9	2	0.0269154	0.01905	2.47536	84.2964	0.25871
Q96A00	1	0.0305346	0.00452	1.59838	0	0.257543
Q96AZ6	1	0.055096	0.00588	1.39377	0	0.258427
Q96B36	1	0.0110925	0.02439	1.55549	0	0.230995
Q96BE9	1	0.000433307	0.16667	1.70257	0	0.186235
Q96CW1	1	0.0104763	0.05263	0.83164	0	0.199638
Q96D21	1	0.0461533	0.00571	1.46866	0	0.256267
Q96D88	2	0.0269154	0.01905	2.47536	84.2964	0.25871
Q96DE7	1	0.0461533	0.00571	1.46866	0	0.256267
Q96EB6	2	0.0507985	0.07667	2.41298	361.588	0.258508
Q96EH3	1	0.000601885	0.04545	1.67145	0	0.194366
Q96EP0	2	0.0607126	0.0194	2.99901	2179.45	0.265512
Q96ER3	1	0.0200921	0.02703	1.00207	0	0.246062
Q96EY1	2	0.0607126	0.0194	2.99901	2179.45	0.265512
Q96EZ8	2	0.0356033	0.07263	1.97446	406.406	0.242531
Q96F24	1	0.047797	0.01	1.05744	0	0.256704
Q96G25	5	0.135242	0.16515	3.12237	60.1264	0.26005
Q96G75	1	0.00269622	0.01563	1.75363	0	0.217523
Q96GM5	37	0.473029	13.9005	35.1811	27505.9	0.303742
Q96GR7	1	0.00269622	0.01563	1.75363	0	0.217523
Q96HC4	3	0.0385409	0.06804	4.35518	7841.15	0.269971
Q96HD1	1	0.0110925	0.02439	1.55549	0	0.230995
Q96HR3	22	0.323294	3.08505	12.4964	677.459	0.25599
Q96I34	1	0.000569094	0.16667	1.5627	0	0.1814
Q96ID5	1	0.000601885	0.04545	1.67145	0	0.194366
Q96IP4	1	0.00125104	0.14286	1.17977	0	0.197613
Q96IY4	1	0.000543623	0.02381	1.49893	0	0.19849
Q96J02	4	0.111431	0.17694	2.80163	9.03729	0.256665
Q96JC1	1	0.000940779	0.09091	1.73138	0	0.203315
Q96JC9	1	0.025127	0.02	1.14282	0	0.239306
Q96KQ7	1	0.00130043	0.09091	1.54711	0	0.196325
Q96KS0	7	0.022064	3.06111	7.88827	4190.83	0.246245
Q96L34	2	0.0736971	0.0208	2.01277	885.486	0.278179
Q96L73	1	0.047797	0.01	1.05744	0	0.256704
Q96L91	1	0.025127	0.02	1.14282	0	0.239306
Q96LI5	1	0.00199806	0.03846	1.38944	0	0.196558
Q96P20	1	0.00187611	0.11111	1.41133	0	0.198514
Q96P50	1	0.0110925	0.02439	1.55549	0	0.230995
Q96PK6	1	0.0262994	0.02381	0.90284	0	0.243422
Q96PM5	1	0.00561661	0.01351	1.60524	0	0.233075
Q96QD9	1	0.00269622	0.01563	1.75363	0	0.217523
Q96RI0	1	0.000543623	0.02381	1.49893	0	0.19849
Q96RI1	2	0.0746179	0.03703	1.90652	242.32	0.272458
Q96RL1	1	0.000520307	0.09091	1.17053	0	0.190345
Q96RN5	3	0.119925	0.04745	3.01109	1197.37	0.278835
Q96RQ3	1	0.00432951	0.14286	1.08544	0	0.22297
Q96RS0	2	0.07325	0.03852	1.5962	35.0244	0.257223
Q96RT1	2	0.0463022	1.00571	4.09697	1655	0.256347
Q96S59	3	0.0727881	0.27952	4.2086	3093.43	0.26513
Q96SN8	1	0.00561661	0.01351	1.60524	0	0.233075
Q96ST3	8	0.28355	0.23567	7.35349	3996.31	0.296827
Q96SV5	1	0.0461533	0.00571	1.46866	0	0.256267
Q96T23	1	0.055096	0.00588	1.39377	0	0.258427
Q96T51	1	0.00561661	0.01351	1.60524	0	0.233075
Q96T58	1	0.0482574	0.01	1.11564	0	0.256347
Q96T76	1	0.0284342	0.01754	0.95997	0	0.241787
Q99081	1	0.00800597	0.01786	1.46647	0	0.223181
Q99259	1	0.0169966	0.00943	1.18985	0	0.253095
Q99435	1	0.00561661	0.01351	1.60524	0	0.233075
Q99471	1	0.0169966	0.00943	1.18985	0	0.253095
Q99496	1	0.000601885	0.04545	1.67145	0	0.194366
Q99547	1	0.0567005	0.01136	0.82292	0	0.255713
Q99558	1	1.9e-05	0.25	2.18619	0	0.153262
Q99576	3	0.127151	0.04559	2.79382	1220.62	0.2739
Q99598	1	0.026821	0.02703	0.84908	0	0.23301
Q99684	74	0.0990576	59.9531	119.982	99205.5	0.303853
Q99689	1	0.026821	0.02703	0.84908	0	0.23301
Q99698	1	0.0201661	0.04348	0.52064	0	0.217751
Q99700	1	0.00561661	0.01351	1.60524	0	0.233075
Q99707	3	2.55e-05	2.5	6.6607	3309	0.161168
Q99728	1	0.0229731	0.03448	0.5807	0	0.236301
Q99731	1	0.055096	0.00588	1.39377	0	0.258427
Q99743	2	0.0762311	0.02754	2.01741	0	0.260255
Q99750	2	0.00844653	0.11786	3.08257	954.208	0.225367
Q99759	2	0.0341607	0.52273	2.478	1043.89	0.242958
Q99814	4	0.049031	0.43948	5.39131	4289.69	0.259683
Q99816	1	0.0340241	0.02273	0.7428	0	0.242851
Q99832	2	0.0269154	0.01905	2.47536	84.2964	0.25871
Q99873	1	0.0284342	0.01754	0.95997	0	0.241787
Q99933	2	0.0934292	0.02587	1.95021	0	0.279588
Q99959	1	0.000155141	0.25	1.67823	0	0.176848
Q99973	1	0.0305346	0.00452	1.59838	0	0.257543
Q9BQG2	1	0.000445959	0.125	1.71938	0	0.191889
Q9BQY4	1	0.00130043	0.09091	1.54711	0	0.196325
Q9BR76	1	0.0305346	0.00452	1.59838	0	0.257543
Q9BRA2	1	0.000569094	0.16667	1.5627	0	0.1814
Q9BRK4	1	0.00561661	0.01351	1.60524	0	0.233075
Q9BRV8	2	0.0269154	0.01905	2.47536	84.2964	0.25871
Q9BRX9	1	0.000448232	0.2	1.29629	0	0.177264
Q9BS40	1	0.00859635	0.05556	0.98903	0	0.237181
Q9BSF8	1	0.00991876	0.00962	1.28552	0	0.233931
Q9BSG0	1	0.000110094	0.5	2.26436	0	0.163588
Q9BTT4	11	0.226176	0.65561	6.69305	729.32	0.25871
Q9BTW9	1	0.00991876	0.00962	1.28552	0	0.233931
Q9BUE0	4	0.108214	0.14822	2.2772	4.60275	0.250833
Q9BUF5	1	0.055096	0.00588	1.39377	0	0.258427
Q9BUH8	1	0.00561661	0.01351	1.60524	0	0.233075
Q9BUL8	1	0.00991876	0.00962	1.28552	0	0.233931
Q9BV79	1	0.047797	0.01	1.05744	0	0.256704
Q9BVA1	1	0.055096	0.00588	1.39377	0	0.258427
Q9BWH2	1	0.0110925	0.02439	1.55549	0	0.230995
Q9BWU1	11	0.250744	0.43263	6.77505	640.446	0.263443
Q9BXL7	1	0.0305346	0.00452	1.59838	0	0.257543
Q9BXW7	1	0.00269622	0.01563	1.75363	0	0.217523
Q9BY60	1	0.0451717	0.01587	0.83456	0	0.263904
Q9BYH8	1	0.055096	0.00588	1.39377	0	0.258427
Q9BYN8	2	0.0269154	0.01905	2.47536	84.2964	0.25871
Q9BZD6	1	8.31e-06	0.5	2.37698	0	0.147488
Q9BZF9	1	0.0251049	0.025	0.7067	0	0.233371
Q9BZI7	1	0.0110925	0.02439	1.55549	0	0.230995
Q9BZK7	1	0.0482574	0.01	1.11564	0	0.256347
Q9BZL6	1	0.047797	0.01	1.05744	0	0.256704
Q9C005	1	0.000433307	0.16667	1.70257	0	0.186235
Q9C035	1	0.000601885	0.04545	1.67145	0	0.194366
Q9C086	1	0.025127	0.02	1.14282	0	0.239306
Q9C0C9	2	0.0593967	0.02699	2.57655	3885.83	0.26269
Q9GZL7	1	0.00991876	0.00962	1.28552	0	0.233931
Q9GZN1	1	0.025127	0.02	1.14282	0	0.239306
Q9GZN2	1	0.0461533	0.00571	1.46866	0	0.256267
Q9GZQ3	1	0.055096	0.00588	1.39377	0	0.258427
Q9GZR7	1	0.0110925	0.02439	1.55549	0	0.230995
Q9GZT9	11	0.0207841	7.31111	15.9859	11237.5	0.228951
Q9H0A8	1	0.055096	0.00588	1.39377	0	0.258427
Q9H0E3	1	0.0461533	0.00571	1.46866	0	0.256267
Q9H0E9	2	0.072924	0.03	2.20026	645.698	0.267399
Q9H0F7	1	9.94e-05	0.25	2.21131	0	0.170265
Q9H0H5	1	0.00991876	0.00962	1.28552	0	0.233931
Q9H0K1	1	0.00991876	0.00962	1.28552	0	0.233931
Q9H0M0	1	0.0461533	0.00571	1.46866	0	0.256267
Q9H0R8	1	0.0451717	0.01587	0.83456	0	0.263904
Q9H160	4	0.13233	0.08964	3.25185	5.60872	0.259277
Q9H1D0	2	0.03087	0.25452	3.43547	1923.45	0.257864
Q9H1I8	1	0.0200921	0.02703	1.00207	0	0.246062
Q9H204	9	0.211799	0.35298	5.24174	184.191	0.256784
Q9H211	1	0.0145491	0.04545	1.0347	0	0.224299
Q9H2F5	1	0.025127	0.02	1.14282	0	0.239306
Q9H2X6	1	0.0461533	0.00571	1.46866	0	0.256267
Q9H3M7	9	0.0330881	5.46667	13.1476	8363.09	0.247645
Q9H4Z2	1	0.0262994	0.02381	0.90284	0	0.243422
Q9H5I1	1	0.000601885	0.04545	1.67145	0	0.194366
Q9H6Y7	1	0.000134717	0.08333	1.76607	0	0.178065
Q9H6Z9	5	0.00790526	2.2	6.02086	2157.18	0.215429
Q9H7D0	1	0.00991876	0.00962	1.28552	0	0.233931
Q9H7M9	1	0.0461533	0.00571	1.46866	0	0.256267
Q9H8W4	1	0.000445959	0.125	1.71938	0	0.191889
Q9H8Y8	1	0.00211928	0.2	1.16223	0	0.210339
Q9H939	1	0.00269622	0.01563	1.75363	0	0.217523
Q9H981	1	0.025127	0.02	1.14282	0	0.239306
Q9H9D4	1	0.00199806	0.03846	1.38944	0	0.196558
Q9H9Y6	1	0.0145491	0.04545	1.0347	0	0.224299
Q9HA65	1	0.000433307	0.16667	1.70257	0	0.186235
Q9HAF1	1	0.025127	0.02	1.14282	0	0.239306
Q9HAU4	2	0.0480294	0.11683	2.88	1126.67	0.257543
Q9HBE4	1	0.000547898	0.25	1.61119	0	0.19285
Q9HBL0	1	0.00561661	0.01351	1.60524	0	0.233075
Q9HC29	1	0.0451717	0.01587	0.83456	0	0.263904
Q9HC77	1	0.00561661	0.01351	1.60524	0	0.233075
Q9HCE7	2	0.0944107	0.01571	2.58431	771.613	0.280298
Q9HCK3	1	0.00269622	0.01563	1.75363	0	0.217523
Q9HCK8	1	0.00201911	0.16667	1.60438	0	0.213265
Q9HCN4	1	0.0229731	0.03448	0.5807	0	0.236301
Q9HCU9	2	0.0359159	0.12857	1.56081	90.2451	0.243565
Q9HCX4	1	0.0305346	0.00452	1.59838	0	0.257543
Q9HDC5	1	0.0461533	0.00571	1.46866	0	0.256267
Q9NNW7	1	0.0482574	0.01	1.11564	0	0.256347
Q9NP79	1	0.000440568	0.1	1.6161	0	0.183714
Q9NPF5	1	0.025127	0.02	1.14282	0	0.239306
Q9NPF7	1	0.0461533	0.00571	1.46866	0	0.256267
Q9NPG8	1	0.0461533	0.00571	1.46866	0	0.256267
Q9NPH2	1	0.00991876	0.00962	1.28552	0	0.233931
Q9NPJ4	1	0.047797	0.01	1.05744	0	0.256704
Q9NPJ6	19	0.184765	7.90157	16.6061	10174.9	0.249398
Q9NQ33	1	0.00800597	0.01786	1.46647	0	0.223181
Q9NQ66	1	0.0305346	0.00452	1.59838	0	0.257543
Q9NQ69	1	0.0461533	0.00571	1.46866	0	0.256267
Q9NQ87	1	0.0461533	0.00571	1.46866	0	0.256267
Q9NQA5	1	0.000335412	0.25	1.83709	0	0.186151
Q9NQC3	1	0.00130043	0.09091	1.54711	0	0.196325
Q9NQC7	3	0.114886	0.07442	2.15801	0	0.260582
Q9NQS1	1	0.00397766	0.1	0.93929	0	0.198395
Q9NR09	2	0.0278011	0.04063	2.46033	2308.4	0.245916
Q9NR12	2	0.0334062	0.05452	2.94875	0	0.262815
Q9NRA8	1	0.0461533	0.00571	1.46866	0	0.256267
Q9NRD5	2	0.0361512	0.01804	3.20362	7216.85	0.269619
Q9NRF9	1	0.0017566	0.14286	1.2334	0	0.194846
Q9NRI5	1	0.0319382	0.02857	0.62152	0	0.241188
Q9NRL2	7	0.0309804	3.50379	8.90972	3696.45	0.241964
Q9NRL3	2	0.0269154	0.01905	2.47536	84.2964	0.25871
Q9NRQ2	1	0.025127	0.02	1.14282	0	0.239306
Q9NRR5	4	0.0894806	1.08128	5.06793	6159.07	0.2881
Q9NRW3	1	0.00269622	0.01563	1.75363	0	0.217523
Q9NS18	1	0.000569094	0.16667	1.5627	0	0.1814
Q9NSE2	1	0.0305346	0.00452	1.59838	0	0.257543
Q9NSI6	1	0.0567005	0.01136	0.82292	0	0.255713
Q9NUQ8	1	0.00287158	0.05	1.35038	0	0.223512
Q9NV56	1	0.025127	0.02	1.14282	0	0.239306
Q9NV58	1	0.00201911	0.16667	1.60438	0	0.213265
Q9NVC6	29	0.405165	6.72277	19.0034	14773.4	0.309359
Q9NVH6	4	0.0397399	0.77273	2.39493	59.4825	0.212417
Q9NVP2	1	0.00199806	0.03846	1.38944	0	0.196558
Q9NVP4	1	0.00561661	0.01351	1.60524	0	0.233075
Q9NVW2	1	0.00561661	0.01351	1.60524	0	0.233075
Q9NWA0	11	0.226176	0.65561	6.69305	729.32	0.25871
Q9NWY4	1	0.0110925	0.02439	1.55549	0	0.230995
Q9NX08	1	0.055096	0.00588	1.39377	0	0.258427
Q9NX55	1	0.000990012	0.08333	1.43401	0	0.210366
Q9NX70	11	0.226176	0.65561	6.69305	729.32	0.25871
Q9NXR7	1	0.00561661	0.01351	1.60524	0	0.233075
Q9NXR8	1	0.025127	0.02	1.14282	0	0.239306
Q9NYJ8	2	0.103353	0.01588	2.50941	0	0.273267
Q9NYN1	1	0.0461533	0.00571	1.46866	0	0.256267
Q9NZC4	2	0.0672204	0.05851	2.07799	353.157	0.262108
Q9NZC7	1	0.0346547	0.02564	0.64358	0	0.248201
Q9NZH6	1	0.0461533	0.00571	1.46866	0	0.256267
Q9NZW4	1	0.047797	0.01	1.05744	0	0.256704
Q9NZW5	1	0.0567005	0.01136	0.82292	0	0.255713
Q9NZZ3	2	0.057141	0.11136	2.43902	3463.93	0.256466
Q9P000	1	0.055096	0.00588	1.39377	0	0.258427
Q9P086	1	0.0469505	0.01471	0.69335	0	0.246282
Q9P0K8	1	0.00561661	0.01351	1.60524	0	0.233075
Q9P1U0	1	0.00561661	0.01351	1.60524	0	0.233075
Q9P286	1	0.00117847	0.09091	1.44658	0	0.186319
Q9P289	1	0.00991876	0.00962	1.28552	0	0.233931
Q9P2B4	2	0.0269154	0.01905	2.47536	84.2964	0.25871
Q9P2E2	1	0.00561661	0.01351	1.60524	0	0.233075
Q9P2H0	1	0.0110925	0.02439	1.55549	0	0.230995
Q9P2J3	1	0.0461533	0.00571	1.46866	0	0.256267
Q9P2S5	1	0.000134717	0.08333	1.76607	0	0.178065
Q9UBC5	1	0.0145491	0.04545	1.0347	0	0.224299
Q9UBH0	1	0.0461533	0.00571	1.46866	0	0.256267
Q9UBI1	1	0.055096	0.00588	1.39377	0	0.258427
Q9UBK2	7	0.195984	0.25267	4.79053	625.521	0.275357
Q9UBP5	1	0.0482574	0.01	1.11564	0	0.256347
Q9UBS3	1	3.22e-06	0.5	2.38942	0	0.147056
Q9UBU7	1	0.00199806	0.03846	1.38944	0	0.196558
Q9UBU8	1	0.025127	0.02	1.14282	0	0.239306
Q9UBV2	1	0.0200921	0.02703	1.00207	0	0.246062
Q9UBW7	1	0.0461533	0.00571	1.46866	0	0.256267
Q9UBX0	1	0.0482574	0.01	1.11564	0	0.256347
Q9UBX5	1	0.00561661	0.01351	1.60524	0	0.233075
Q9UEE9	1	0.0461533	0.00571	1.46866	0	0.256267
Q9UER7	1	0.0200921	0.02703	1.00207	0	0.246062
Q9UET6	1	0.00189399	0.05882	1.22617	0	0.212744
Q9UEY8	1	0.0305346	0.00452	1.59838	0	0.257543
Q9UGP4	1	0.00561661	0.01351	1.60524	0	0.233075
Q9UHD2	1	0.055096	0.00588	1.39377	0	0.258427
Q9UHF1	1	0.00561661	0.01351	1.60524	0	0.233075
Q9UHI6	1	0.0482574	0.01	1.11564	0	0.256347
Q9UHI7	4	0.0123317	1.41026	4.21981	1384.7	0.23135
Q9UHL3	1	0.00130043	0.09091	1.54711	0	0.196325
Q9UHL9	1	0.0461533	0.00571	1.46866	0	0.256267
Q9UHV7	18	0.319642	2.37574	10.2458	3258.51	0.28361
Q9UHV9	1	0.0169966	0.00943	1.18985	0	0.253095
Q9UI36	2	0.0944107	0.01571	2.58431	771.613	0.280298
Q9UIC8	1	0.0169966	0.00943	1.18985	0	0.253095
Q9UIF9	1	0.0145491	0.04545	1.0347	0	0.224299
Q9UIG0	22	0.256595	10.2767	27.9209	28587.7	0.289106
Q9UII4	1	0.00160589	0.08333	1.45194	0	0.211224
Q9UIS9	2	0.0481514	0.04418	2.8581	2728.81	0.260418
Q9UJ04	1	0.00561661	0.01351	1.60524	0	0.233075
Q9UJ37	1	0.0461533	0.00571	1.46866	0	0.256267
Q9UJC3	1	0.00117847	0.09091	1.44658	0	0.186319
Q9UJU2	1	0.0461533	0.00571	1.46866	0	0.256267
Q9UJV3	1	0.00561661	0.01351	1.60524	0	0.233075
Q9UJY1	1	0.0305346	0.00452	1.59838	0	0.257543
Q9UK53	8	0.221849	0.42804	6.98767	1733.11	0.267442
Q9UK55	1	0.000519682	0.05	1.2564	0	0.197661
Q9UK99	1	0.0461533	0.00571	1.46866	0	0.256267
Q9UKB1	1	0.055096	0.00588	1.39377	0	0.258427
Q9UKE5	1	0.00189399	0.05882	1.22617	0	0.212744
Q9UKL0	3	0.122663	0.06266	2.18724	0	0.262732
Q9UKN5	1	0.0461533	0.00571	1.46866	0	0.256267
Q9UKT9	1	0.000940779	0.09091	1.73138	0	0.203315
Q9UKU0	1	0.000134717	0.08333	1.76607	0	0.178065
Q9UKV0	1	0.0482574	0.01	1.11564	0	0.256347
Q9UL17	1	0.0081909	0.03846	1.23463	0	0.233075
Q9ULK4	19	0.213834	5.52111	14.0583	6804.44	0.268875
Q9ULU4	1	0.0305346	0.00452	1.59838	0	0.257543
Q9ULV0	1	0.0461533	0.00571	1.46866	0	0.256267
Q9ULZ9	1	0.0058259	0.04348	1.23997	0	0.220535
Q9UM13	1	0.0461533	0.00571	1.46866	0	0.256267
Q9UM47	1	0.0200921	0.02703	1.00207	0	0.246062
Q9UM63	1	0.0461533	0.00571	1.46866	0	0.256267
Q9UMN6	1	0.0461533	0.00571	1.46866	0	0.256267
Q9UMX1	1	0.0284342	0.01754	0.95997	0	0.241787
Q9UN86	1	0.055096	0.00588	1.39377	0	0.258427
Q9UNE7	1	0.055096	0.00588	1.39377	0	0.258427
Q9UNL4	1	0.00117847	0.09091	1.44658	0	0.186319
Q9UNN8	1	5.91e-05	0.08333	1.20667	0	0.171642
Q9UNS2	1	0.000134717	0.08333	1.76607	0	0.178065
Q9UPN9	1	0.0482574	0.01	1.11564	0	0.256347
Q9UPQ4	1	0.0461533	0.00571	1.46866	0	0.256267
Q9UPW0	1	0.0121245	0.05263	0.68423	0	0.211927
Q9UQ80	1	0.0305346	0.00452	1.59838	0	0.257543
Q9UQC1	1	0.055096	0.00588	1.39377	0	0.258427
Q9UQL6	1	0.0482574	0.01	1.11564	0	0.256347
Q9Y219	1	0.00561661	0.01351	1.60524	0	0.233075
Q9Y228	1	0.00991876	0.00962	1.28552	0	0.233931
Q9Y230	4	0.0885186	0.54374	5.66189	4569.46	0.27683
Q9Y243	1	0.00991876	0.00962	1.28552	0	0.233931
Q9Y265	4	0.114476	0.07822	4.71662	3208.04	0.278179
Q9Y289	1	0.00262535	0.5	1.8942	0	0.204067
Q9Y297	1	0.055096	0.00588	1.39377	0	0.258427
Q9Y2I6	1	0.026821	0.02703	0.84908	0	0.23301
Q9Y2K7	1	0.0461533	0.00571	1.46866	0	0.256267
Q9Y2T1	2	0.0269154	0.01905	2.47536	84.2964	0.25871
Q9Y2T4	1	0.00991876	0.00962	1.28552	0	0.233931
Q9Y2U5	1	0.00991876	0.00962	1.28552	0	0.233931
Q9Y2W1	18	0.15161	7.41776	18.7991	23801.4	0.310869
Q9Y2X0	24	0.421592	2.17449	13.3744	2031.44	0.285912
Q9Y2X7	1	0.0110925	0.02439	1.55549	0	0.230995
Q9Y2Y4	1	0.00187611	0.11111	1.41133	0	0.198514
Q9Y3A3	4	0.0287683	0.20736	5.32659	7524.41	0.262607
Q9Y3C6	1	0.0200921	0.02703	1.00207	0	0.246062
Q9Y3C7	1	0.0469505	0.01471	0.69335	0	0.246282
Q9Y3F4	1	0.0461533	0.00571	1.46866	0	0.256267
Q9Y3Q8	1	0.026821	0.02703	0.84908	0	0.23301
Q9Y3R0	1	0.0284342	0.01754	0.95997	0	0.241787
Q9Y478	3	0.00344639	0.35882	3.58427	3621.28	0.236301
Q9Y483	1	0.0461533	0.00571	1.46866	0	0.256267
Q9Y4A5	5	0.144113	0.13986	4.0172	2169.97	0.279258
Q9Y4J8	1	0.00561661	0.01351	1.60524	0	0.233075
Q9Y4K3	4	0.0280888	0.16927	5.07649	7682.69	0.268831
Q9Y570	2	0.0269154	0.01905	2.47536	84.2964	0.25871
Q9Y580	1	0.000440568	0.1	1.6161	0	0.183714
Q9Y5B9	16	0.0308978	10.0788	22.1787	14744.6	0.245624
Q9Y5J3	1	0.0461533	0.00571	1.46866	0	0.256267
Q9Y5J5	1	0.0145491	0.04545	1.0347	0	0.224299
Q9Y5K2	1	0.00269622	0.01563	1.75363	0	0.217523
Q9Y5P4	2	0.011533	0.12439	3.17159	1560.33	0.235027
Q9Y5P8	1	0.00991876	0.00962	1.28552	0	0.233931
Q9Y5X4	2	0.0960544	0.02	2.17308	151.632	0.272682
Q9Y5Z4	1	0.00991876	0.00962	1.28552	0	0.233931
Q9Y613	1	0.0262994	0.02381	0.90284	0	0.243422
Q9Y618	9	0.336937	0.20483	8.87321	3322.32	0.313815
Q9Y624	1	0.0305346	0.00452	1.59838	0	0.257543
Q9Y692	1	0.0461533	0.00571	1.46866	0	0.256267
Q9Y6E0	1	0.00991876	0.00962	1.28552	0	0.233931
Q9Y6G5	1	0.055096	0.00588	1.39377	0	0.258427
Q9Y6K9	3	0.0840504	0.11434	3.52427	8001.41	0.270765
Q9Y6Q9	57	0.50148	25.4854	58.1374	52698	0.318829
Q9Y6X2	2	0.0517699	0.01923	3.0739	3803.2	0.264452
