# Supplementary material for: Model-based clustering reveals vitamin D dependent multi-centrality hubs in a network of vitamin-related proteins
Source: BMC Syst Biol. 2011 Dec 2;5:195. doi: 10.1186/1752-0509-5-195 (PMC3264545; doi:10.1186/1752-0509-5-195)
Supplement: Additional file 5 — Vitamin associations of proteins in mouse (Mus musculus). [file 1752-0509-5-195-S5.XLS]

## Sheet: S6
Accession	Vitamin_association
O35600	A
Q5SWU9	B7
Q9Z2N8	D
Q61578	D
O89020	E
P97467	C
Q99JB7	B12
A2BH40	D
Q91X34	A
Q9Z277	D
P82198	K
Q80YW5	D
Q9QWF0	D
P12658	D
O35887	K
P48758	K
Q64285	A
Q9CQ82	D
Q8VCG4	A
Q9R0G6	D
Q64441	D
Q9DBG1	D
O35084	D
Q6VVW9	D
P97784	B2_B9
Q9JLB4	B12
Q64237	C
Q91YE3	C
Q91YE2	C
Q91UZ4	C
O88947	K
P70375	K
P16294	K
Q61592	K
P58710	C
P51163	B12
P52787	B12_C
A1A546	A
O35082	D
Q8K0B2	B12
Q9JI60	A
Q99MR8	B7
Q6PGF3	D
Q99K74	D
A6H5Y3	B9_B12
P19788	K
Q9CZD0	B12
P16332	B12
Q61026	D
O09000	D
Q9JL19	D
Q64669	K
Q9JI75	K
Q505F1	A
P49117	D
Q3U0K8	C
Q9CQ04	C
P86547	K
P86546	K
P54615	K
Q3V1T4	C
Q8CG71	C
Q8CG70	C
Q60715	C
Q60716	C
Q6W3F0	C
Q8BG58	C
O35386	C
Q91ZA3	B7
Q8K183	B6
P70669	D
Q9R0E2	C
Q9R0B9	C
Q9R0E1	C
P55065	E
Q91XF0	B6
Q62009	K
Q8VDG5	B5
P33587	K
Q08761	K
Q9CQW3	K
Q05920	B7
P62965	A
P22935	A
Q00915	A
Q08652	A
P49194	A
Q00724	A
Q9EPC5	A
Q64FW2	A
Q64374	C
Q8CFV9	B2
Q9Z275	A
Q91ZQ5	A
P97816	D
Q9JHI4	D
Q9Z2J0	C
Q9EPR4	C
Q60850	C
Q8K0H1	A
Q5U4D8	B5_B7
Q6DIC0	D
Q3TKT4	D
O54941	D
P97496	D
Q6PDG5	D
Q61466	D
Q9Z0H3	D
Q9CSN1	D
Q920B9	D
O70491	A
O88968	B12
P10639	D
P19221	K
Q64127	D
Q8R182	K
Q6PAQ9	K
Q8BGN6	K
Q9JM55	D
Q64511	D
Q8BWP5	E
Q8BG60	D
Q9DC60	K
P48281	D
Q9QYC7	K
Q9CRC0	K
Q6TEK5	K
Q9Z0K8	B5_B7
Q9QZ25	B5_B7
P21614	D
