# Supplementary material for: Model-based clustering reveals vitamin D dependent multi-centrality hubs in a network of vitamin-related proteins
Source: BMC Syst Biol. 2011 Dec 2;5:195. doi: 10.1186/1752-0509-5-195 (PMC3264545; doi:10.1186/1752-0509-5-195)
Supplement: Additional file 6 — Vitamin associations of proteins in yeast (Saccharomyces cerevisiae). [file 1752-0509-5-195-S6.XLS]

## Sheet: S7
Accession	Vitamin_association
Q00955	B7
P53744	B7
P50277	B7
P32451	B7
P53630	B7
P39988	B6
P53727	B6
P00163	K
P32528	B7
B3LM95	B7
C7GRE4	B7
A6ZMR9	B7
C8ZF72	B7
P32874	B7
Q08777	B2
P05694	B9_B12
P06169	E_B1
P16467	E_B1
P26263	E_B1
P38075	B6
P40506	B5
P11154	B7
P32327	B7
P38066	B2
Q12362	B2
Q99258	B2
P50861	B2
P33312	B2
Q03778	B2
P38145	B2
Q03144	B6
P53823	B1_B6
P43544	B1_B6
Q03148	B6
P53824	B1_B6
P43545	B1_B6
P47183	B1_B6
P42883	B1_B6
Q07748	B1_B6
Q08224	B1
Q08975	B1
P38141	B1
P32318	B1
P43534	B1_B6
P41835	B1
P40032	C
P53099	B1_B6
P40061	B12
P53241	B7
Q02590	B12
