# Supplementary material for: Model-based clustering reveals vitamin D dependent multi-centrality hubs in a network of vitamin-related proteins
Source: BMC Syst Biol. 2011 Dec 2;5:195. doi: 10.1186/1752-0509-5-195 (PMC3264545; doi:10.1186/1752-0509-5-195)
Supplement: Additional file 7 — Vitamin associations of proteins in Escherichia coli. [file 1752-0509-5-195-S7.XLS]

## Sheet: S8
Accession	Vitamin_association
Q8X9B6	B7
P24182	B7
P0AB86	B1
P0AB85	B1
Q47377	K
P76474	K
P0ABE0	B7
P0ABD9	B7
P0ABD8	B7
P12995	B7
A7ZJI4	B7
B7ULX2	B7
B7MGN3	B7
B7LC57	B7
Q8X825	B7
B5YRL4	B7
B7NNK5	B7
B7MQM8	B7
B7M747	B7
B1X7A5	B7
A7ZY31	B7
A1A917	B7
Q0TJS3	B7
Q8FJQ3	B7
B1IXJ3	B7
P12996	B7
B7NA74	B7
B6I7S9	B7
B1LM66	B7
Q1REF5	B7
P12999	B7
Q8X821	B7
P13000	B7
P0A6F0	B7
P0A6E9	B7
A7ZJI5	B7
B7ULX3	B7
B7MGN4	B7
B7LC58	B7
Q8X823	B7
B5YRL5	B7
B7NNK6	B7
B7MQM9	B7
B7M748	B7
B1X7A6	B7
A7ZY32	B7
A1A918	B7
Q0TJS2	B7
Q8FJQ2	B7
B1IXJ2	B7
P12998	B7
B7NA75	B7
B6I7T0	B7
B1LM67	B7
Q1REF4	B7
A7ZSU1	B7
B7UKB7	B7
B7MDN8	B7
B7L4T9	B7
Q8X716	B7
B5YTW3	B7
B7NMH7	B7
B7N145	B7
B7M1W8	B7
C4ZUR7	B7
B1X758	B7
A8A5M0	B7
A1AGT6	B7
Q0TC55	B7
Q8FCT4	B7
B1IP53	B7
P13001	B7
B7NE17	B7
B6I2X6	B7
B1LHL2	B7
Q1R5M2	B7
P06709	B5_B7
A7ZUI6	B12
Q8X714	B12
A8A774	B12
A1AIE8	B12
Q0TA90	B12
Q8CVJ0	B12
P06129	B12
Q1R3U1	B12
A7ZMH9	B12
B7US50	B12
B7MAS2	B12
B7L6I4	B12
Q8X4L7	B12
B5YPZ9	B12
B7NT65	B12
B7MVJ0	B12
B7M1C0	B12
C4ZYH3	B12
B1XG18	B12
A8A0Q3	B12
A1ABP7	B12
Q0THB7	B12
Q8FH26	B12
B1IPL6	B12
P06609	B12
B7N549	B12
B6I8R6	B12
B1LE19	B12
Q1RB84	B12
A7ZMH7	B12
B7US48	B12
B7MAS0	B12
B7L6I2	B12
Q8X5W0	B12
B5YPZ7	B12
B7NTS2	B12
B7MV91	B12
B7M1B8	B12
C4ZYH1	B12
B1XG16	B12
A8A0Q1	B12
A1ABP5	B12
Q0THB9	B12
Q8FH28	B12
B1IPL8	B12
P06611	B12
B7N547	B12
B6I8R4	B12
B1LE21	B12
Q1RB86	B12
P06610	B12
Q8X8Z0	B12
Q8CWD2	B12
P37028	B12
P0A9H6	B12
P0A9H5	B12
P52086	B12
A7ZNF6	B12
B7UT21	B12
B7MDB8	B12
B7L917	B12
Q8X8U9	B12
B5YSS1	B12
B7NR82	B12
B7MWP9	B12
B7M3C8	B12
C4ZQQ5	B12
B1X6T0	B12
A8A1K6	B12
Q0TGE0	B12
Q8FGA4	B12
B1IZQ8	B12
P36561	B12
B7NC26	B12
B6I829	B12
B1LPV6	B12
A7ZNF5	B12
B7UT20	B12
B7MDB7	B12
B7L916	B12
Q8X8V0	B12
B5YSS0	B12
B7NR83	B12
B7MWP8	B12
B7M3C7	B12
C4ZQQ4	B12
B1X6S9	B12
A8A1K5	B12
A1ACI8	B12
Q0TGE1	B12
Q8FGA5	B12
B1IZQ9	B12
P36562	B12
B7NC25	B12
B6I828	B12
B1LPV7	B12
Q1RAB7	B12
P0AE77	B12
P0AE76	B12
A7ZSP4	B12
B7UK79	B12
B7MCY5	B12
B7L4P2	B12
P0AEA9	B12
B5YTS6	B12
B7NMD7	B12
B7N1F1	B12
B7M1S1	B12
C4ZUM4	B12
B1X716	B12
A8A5H5	B12
A1AGQ2	B12
Q0TC92	B12
Q8FCW8	B12
B1IP96	B12
P0AEA8	B12
B7NDX8	B12
B6I2S7	B12
B1LHG9	B12
Q1R5R3	B12
Q8XBT6	C
Q46857	C
Q8X7Z7	C
P30863	C
A7ZIH3	B1
B7UJP3	B1
B7MD78	B1
B7L654	B1
Q8XE76	B1
B5Z3S5	B1
B7NJ77	B1
B7MQD5	B1
B7M3Q9	B1
C4ZTH7	B1
B1XF08	B1
A7ZX72	B1
A1A890	B1
Q0TKM1	B1
Q8FKB9	B1
B1J029	B1
P77488	B1_B6
B7N8X3	B1
B6HZM1	B1
B1LJH0	B1
Q1RFC0	B1
A7ZR35	B6
B7UHW9	B6
B7MMA9	B6
B7LFI3	B6
P0A9B8	B6
B5YQB9	B6
B7NHY6	B6
B7MZM0	B6
B7LYU4	B6
C5A0J7	B6
B1XEL0	B6
A8A467	B6
A1AFB1	B6
Q0TDS9	B6
P0A9B7	B6
B1IT76	B6
P0A9B6	B6
B7N7H3	B6
B6I761	B6
B1LDD2	B6
Q1R7A6	B6
A7ZPP0	B12
B7MHU1	B12
B7LCI4	B12
Q8XEH3	B12
B5YZY5	B12
B7NPX6	B12
B7MXU7	B12
B7M7E9	B12
C4ZX13	B12
B1XAB1	B12
A8A2T8	B12
A1ADV4	B12
Q0TF29	B12
Q8FFA1	B12
B1IWM2	B12
P19636	B12
B7N630	B12
B6I516	B12
B1LMN4	B12
Q1R8T1	B12
P36547	B12
P0AEK5	B7
P0A6X7	B12
P58620	B12
P32166	K
P0ABU0	K
P29208	K
A7ZP83	B1
B7UFS7	B1
B7MG32	B1
B7LAT0	B1
Q8XDX8	B1
B5YXQ8	B1
B7NNU4	B1
B7MXE7	B1
B7M5U7	B1
C4ZUA7	B1
B1X8X8	B1
A8A2D2	B1
A1ADB6	B1
Q0TFH7	B1
Q8FFL1	B1
B1IXS2	B1
P17109	K_B1
B7N5N0	B1
B6I7K8	B1
B1LLL9	B1
Q1R9E9	B1
P37353	K
P38051	K
P37355	K
A7ZU36	B9_B12
B7MH94	B9_B12
Q8X8L5	B9_B12
B5YY78	B9_B12
B7NV51	B9_B12
B7M634	B9_B12
B1XAJ3	B9_B12
A8A6T6	B9_B12
A1AHZ7	B9_B12
Q0TAP6	B9_B12
Q8FBM1	B9_B12
B1IW76	B9_B12
P25665	B9_B12
B7NFD2	B9_B12
B6I4H1	B9_B12
B1LM00	B9_B12
Q1R4A4	B9_B12
P13009	B9_B12
P0A9J4	B5
A7ZHE5	B6
B7L4H5	B6
P58713	B6
B5YZ90	B6
B7NHF8	B6
B7MNR1	B6
B7M0E9	B6
C4ZPX8	B6
B1XC53	B6
A7ZW04	B6
Q8FL95	B6
B1IRC4	B6
P19624	B6
B7N7S7	B6
B6HZ33	B6
B1LFY8	B6
A7ZPD6	B6
B7UFX8	B6
B7MG84	B6
B7LBH4	B6
Q8XCR0	B6
B5YXW1	B6
B7NP01	B6
B7MXZ7	B6
B7M6K1	B6
C4ZVL3	B6
B1X931	B6
A8A2I9	B6
A1ADG9	B6
Q0TFC6	B6
Q8FFH2	B6
B1IXM2	B6
P05459	B6
B7N5T2	B6
B6I4U8	B6
B1LLS6	B6
Q1R992	B6
A7ZMA0	B6
B7URX9	B6
B7M9Z2	B6
B7L5J1	B6
Q8X647	B6
B5Z472	B6
B7NTZ4	B6
B7MVB6	B6
B7M0J5	B6
C4ZYA1	B6
B1XFV0	B6
A8A0I1	B6
A1ABI3	B6
Q0THJ0	B6
Q8FH87	B6
B1IQB6	B6
P0AFI7	B6
B7NB92	B6
B6IB77	B6
B1LEP8	B6
Q1RBF7	B6
P0A795	B6
Q8FF18	B6
P0A794	B6
A7ZPL9	B6
B7UGB9	B6
B7MHS2	B6
B7LCG3	B6
Q8XBL0	B6
B5YZW5	B6
B7NPV5	B6
B7MY71	B6
B7M6S8	B6
C4ZVU9	B6
B1XA89	B6
A8A2R4	B6
A1ADT5	B6
Q0TF48	B6
Q8FFB5	B6
B1IX53	B6
P40191	B6
B7N609	B6
B6I4Z5	B6
B1LML3	B6
Q1R8V2	B6
P37590	K
P69783	B6
A7ZL97	B2
B7UR85	B2
B7MLV3	B2
B7L4B3	B2
P0A7I8	B2
B5YZQ8	B2
B7NVQ1	B2
B7MUB9	B2
B7LY36	B2
C4ZTX2	B2
B1XBM8	B2
A7ZZL5	B2
Q0TI88	B2
Q8FHU5	B2
B1ITH7	B2
P0A7I7	B2
B7N493	B2
B6I9Z2	B2
B1LH12	B2
A7ZRS4	B2
B7UIV5	B2
B7MAC3	B2
B7LGI1	B2
P0A7J1	B2
B5YR87	B2
B7NJQ5	B2
B7N0J6	B2
B7LZJ1	B2
C4ZQV9	B2
B1XG46	B2
A8A4J8	B2
A1AFX0	B2
Q0TD60	B2
Q8FDH9	B2
B1ISB5	B2
P0A7J0	B2
B7ND35	B2
B6I413	B2
B1LF38	B2
Q1R6T4	B2
P25539	B2
P0AFU8	B2
A7ZIG8	B2
B7UJN8	B2
B7MD73	B2
B7L649	B2
P61717	B2
B5Z3R9	B2
B7NJ82	B2
B7MQD0	B2
B7M3Q4	B2
C4ZTH2	B2
B1XF03	B2
A7ZX67	B2
Q0TKM6	B2
P61715	B2
B1J034	B2
P61714	B2
B7N8W7	B2
B6HZL6	B2
B1LJG5	B2
P27253	B12
A7ZJZ6	B6
B7UMZ3	B6
B7MHL6	B6
B7LD99	B6
Q8XEA7	B6
B5YT41	B6
B7NM68	B6
B7MS22	B6
B7M835	B6
C4ZQ33	B6
B1X847	B6
A7ZYL0	B6
A1A9I4	B6
Q0TJE6	B6
Q8FJB7	B6
B1IW24	B6
P23721	B6
B7NAQ6	B6
B6I8X9	B6
B1LJV7	B6
Q1RDV1	B6
P37610	C
A7ZUK9	B1
B7UPE9	B1
B7MIY0	B1
B7LA88	B1
Q8X6X9	B1
B5Z090	B1
B7NRS7	B1
B7MRC0	B1
B7M7Q3	B1
C5A0T5	B1
B1XBZ7	B1
A8A794	B1
A1AIG5	B1
Q0TA71	B1
Q8FB77	B1
B1IUQ3	B1
P30136	B1
B7NFT5	B1
B6I5K5	B1
B1LNU6	B1
P76422	B1_B6
A7ZUK8	B1
Q8X6Y0	B1
B5Z089	B1
A8A793	B1
A1AIG4	B1
Q0TA72	B1
Q8FB78	B1
B1IUQ4	B1
P30137	B1
B6I5K4	B1
Q1R5V9	B1
P30138	B1
A7ZUK5	B1
B7UPE5	B1
B7MIX6	B1
B7LA84	B1
P58263	B1
B7NRS3	B1
B7N2J2	B1
B7M738	B1
C5A0T1	B1
B1XBZ3	B1
A8A790	B1
Q0TA75	B1
Q8FB81	B1
B1IUQ7	B1
P30139	B1
B7NFT1	B1
B6I5K1	B1
P30140	B1_B7
A7ZIH7	B1
B7UJP6	B1
B7MD81	B1
B7L657	B1
Q8XE74	B1
B5Z3S9	B1
B7NJ74	B1
B7MQD8	B1
B7M3R2	B1
C4ZTI0	B1
B1XF11	B1
A7ZX76	B1
A1A892	B1
Q8FKB7	B1
B1J026	B1
P77718	B1
B7N8X6	B1
B6HZM6	B1
B1LJH3	B1
Q1RFB7	B1
Q8XE87	B1
P0AGG1	B1
P0AGG0	B1
A7ZNS3	B1
B7UFC1	B1
B7MEF9	B1
B7L9X5	B1
Q8X7G3	B1
B5YV51	B1
B7NPM9	B1
B7MWQ4	B1
B7M485	B1
C4ZSI8	B1
B1X7J5	B1
A8A1W9	B1
A1ACX0	B1
Q0TFY8	B1
Q8FFY0	B1
B1IYX7	B1
P76423	B1
B7NCD4	B1
B6HYU5	B1
B1LN84	B1
Q1R9W8	B1
O32583	B1
A7ZJL8	C
B7UM00	C
B7MGR2	C
B7LC87	C
Q8X7W8	C
B5YS96	C
B7NNN5	C
B7MQQ8	C
B7M779	C
C4ZXX6	C
B1X7D4	C
A7ZY61	C
A1A944	C
Q0TJP4	C
Q8FJM6	C
B1IXG4	C
P75779	C
B7NAA4	C
B1LM96	C
Q1REC1	C
Q47702	B6
